# Supplementary material for: PHA-4/FOXA-regulated microRNA feed forward loops during Caenorhabditis elegans dietary restriction
Source: Aging (Albany NY). 2014 Oct 31;6(10):835–51. doi: 10.18632/aging.100697 (PMC4247386; doi:10.18632/aging.100697)
Supplement: Supplementary file 3 [file aging-06-835-s003.xls]

## Sheet: Suppl Table 2
Table S2: Comparison of miRNA expression between this study and that reported by Kato et al., 2011
	Reported only in this study
	Expression matches with miRNA from Kato et al., 2011
	MiRNA having opposite expression pattern compared to Kato et al., 2011
Upregulated miRNAs				Downregulated miRNAs
S.No	miRNA	Fold change in WT (day 1 vs day 8)		S.No	miRNA	Fold change in WT (day 1 vs day 8)
1	cel-miR-1832	219.61		1	cel-let-7-3p	-42.62
2	cel-miR-72-5p	101.9		2	cel-let-7-5p	-13.75
3	cel-miR-4807	78.76		3	cel-miR-788-5p	-11.51
4	cel-miR-38-3p	66.31		4	cel-miR-70-5p	-9.02
5	cel-miR-35-3p	62.51		5	cel-miR-86-3p	-8.24
6	cel-miR-796	59.11		6	cel-miR-79-3p	-6.91
7	cel-miR-229-3p	58.93		7	cel-miR-59-3p	-6.84
8	cel-miR-73-3p	53.33		8	cel-miR-52-3p	-6.16
9	cel-miR-2220-3p	46.71		9	cel-miR-1830-3p	-5.89
10	cel-miR-40-3p	28.05		10	cel-miR-62	-5.83
11	cel-miR-39-3p	27.6		11	cel-miR-46-3p	-5.67
12	cel-miR-36-3p	23.3		12	cel-miR-70-3p	-4.38
13	cel-miR-37-3p	23.16		13	cel-miR-244-5p	-3.71
14	cel-miR-41-3p	14.14		14	cel-miR-84-5p	-3.64
15	cel-miR-1829c	10.72		15	cel-miR-1820-5p	-3.41
16	cel-miR-1018	8.91		16	cel-miR-1817	-3.37
17	cel-miR-241-5p	8.77		17	cel-miR-228-5p	-3.34
18	cel-miR-1829a-5p	8.23		18	cel-miR-90-3p	-3.14
19	cel-miR-239a-3p	7.71		19	cel-miR-86-5p	-3.04
20	cel-miR-71-5p	6.33		20	cel-miR-230-3p	-3.01
21	cel-miR-54-5p	6.02		21	cel-miR-51-3p	-2.99
22	cel-miR-49-3p	5.69		22	cel-miR-250-3p	-2.87
23	cel-miR-63-5p	5.02		23	cel-miR-236-3p	-2.83
24	cel-miR-252-5p	4.78		24	cel-miR-50-5p	-2.66
25	cel-miR-253-3p	4.7		25	cel-miR-1819-3p	-2.6
26	cel-miR-239b-5p	4.62		26	cel-miR-1022-5p	-2.6
27	cel-miR-74-3p	4.55		27	cel-miR-52-5p	-2.46
28	cel-miR-355	4.22		28	cel-lin-4-5p	-2.46
29	cel-miR-51-5p	3.75		29	cel-miR-230-5p	-2.43
30	cel-miR-42-3p	3.1		30	cel-miR-793	-2.35
31	cel-miR-228-3p	2.87		31	cel-miR-2-3p	-2.26
32	cel-miR-248	2.77		32	cel-miR-57-5p	-2.19
33	cel-miR-34-5p	2.72
34	cel-miR-43-3p	2.7
35	cel-miR-239a-5p	2.49
36	cel-miR-61-3p	2.42
37	cel-miR-784-5p	2.31
38	cel-miR-77-5p	2.27
39	cel-miR-48-5p	2.1
40	cel-miR-238-3p	2.08
41	cel-miR-243-3p	2.06
42	cel-miR-254	2.03
43	cel-miR-63-3p	2.01
