# Supplementary material for: PHA-4/FOXA-regulated microRNA feed forward loops during Caenorhabditis elegans dietary restriction
Source: Aging (Albany NY). 2014 Oct 31;6(10):835–51. doi: 10.18632/aging.100697 (PMC4247386; doi:10.18632/aging.100697)
Supplement: Supplementary file 4 [file aging-06-835-s004.xls]

## Sheet: Suppl Table 3 
Table S3: MiRNAs that changed expression significantly in eat-2(ad1116) as compared to WT in young-adult (Day 1) and aging (Day 8) worms
	Up-regulated miRNA (1.5 fold, p ≤ 0.05)
	Down-regulated miRNA (1.5 fold, p ≤ 0.05)
	Day 1/Young-adults			WT		eat-2(ad1116)
S No.	miRNA	Fold Change	p-value	Normalized expression values	Read count	Normalized expression values	Read count
1	cel-miR-82-5p	47.46	2.39e-08	0.7	13	33.19	711
2	cel-miR-38-3p	35.19	2.22e-16	26.95	501	948.48	20319
3	cel-miR-74-5p	23.95	0.000752	0.54	10	12.88	276
4	cel-miR-54-5p	23.41	0	137.23	2551	3212.58	68822
5	cel-miR-44-5p	20.61	1.64e-06	1.29	24	26.61	570
6	cel-miR-35-5p	20.59	6.15e-07	1.4	26	28.8	617
7	cel-miR-81-5p	20.33	3.15e-10	2.26	42	45.93	984
8	cel-miR-229-3p	19.88	0	7.05	131	140.13	3002
9	cel-miR-35-3p	18.36	0	178.33	3315	3273.96	70137
10	cel-miR-73-5p	14.88	2.7e-05	1.45	27	21.61	463
11	cel-miR-36-3p	14.83	3.66e-14	45.03	837	667.61	14302
12	cel-miR-41-3p	14.65	3.19e-05	1.45	27	21.29	456
13	cel-miR-39-3p	13.03	2.31e-14	61.76	1148	804.66	17238
14	cel-miR-40-3p	12.78	0	15.55	289	198.67	4256
15	cel-miR-255-3p	12.6	0.000467	1.24	23	15.59	334
16	cel-miR-79-5p	12.42	0.00383	0.86	16	10.69	229
17	cel-miR-37-3p	11.92	0	79.51	1478	947.45	20297
18	cel-miR-66-3p	10.85	0.04	0.54	10	5.83	125
19	cel-miR-37-5p	10.67	0.04	0.54	10	5.74	123
20	cel-miR-72-5p	10.45	0	885.79	16466	9252.16	198206
21	cel-miR-64-3p	10.18	0.01	0.81	15	8.22	176
22	cel-miR-71-3p	9.43	0	10.06	187	94.9	2033
23	cel-miR-77-5p	8.72	0	16.19	301	141.16	3024
24	cel-miR-252-5p	8.08	9.41e-07	4.36	81	35.2	754
25	cel-miR-238-5p	7.07	0	14.42	268	101.99	2185
26	cel-miR-83-5p	6.53	0.03	1.13	21	7.38	158
27	cel-miR-83-3p	6.43	2.22e-16	17.21	320	110.77	2373
28	cel-miR-56-5p	6.17	3.68e-05	4.57	85	28.19	604
29	cel-miR-72-3p	6.07	0.04	1.13	21	6.86	147
30	cel-miR-52-3p	5.03	7.01e-07	9.15	170	45.98	985
31	cel-miR-42-3p	5.03	0	72.95	1356	366.67	7855
32	cel-miR-84-3p	4.88	0.000829	4.36	81	21.29	456
33	cel-miR-228-3p	4.87	5.24e-06	8.12	151	39.58	848
34	cel-miR-241-5p	4.74	0	703.26	13073	3332.5	71391
35	cel-miR-71-5p	4.37	0	2025.01	37643	8859.07	189785
36	cel-miR-238-3p	4.32	2.35e-14	366.29	6809	1584.07	33935
37	cel-miR-4937	4.07	0.04	2.26	42	9.2	197
38	cel-miR-70-5p	4.07	4.67e-05	8.93	166	36.32	778
39	cel-miR-1829b	4.04	0.00522	4.25	79	17.18	368
40	cel-miR-75-3p	3.96	1.91e-14	33.08	615	131.12	2809
41	cel-miR-45-5p	3.95	0.02	2.9	54	11.48	246
42	cel-miR-75-5p	3.94	0.000138	8.28	154	32.68	700
43	cel-miR-47-5p	3.8	0.000472	7.48	139	28.43	609
44	cel-miR-358-3p	3.79	0.04	2.64	49	9.99	214
45	cel-miR-1-5p	3.69	6.36e-05	10.38	193	38.28	820
46	cel-miR-67-3p	3.66	5.51e-14	37.23	692	136.3	2920
47	cel-miR-240-5p	3.62	7.99e-15	368.55	6851	1333.68	28571
48	cel-miR-239b-5p	3.55	0.000162	9.95	185	35.34	757
49	cel-miR-230-5p	3.55	1.01e-07	19.85	369	70.44	1509
50	cel-miR-51-3p	3.5	6.44e-14	40.35	750	141.39	3029
51	cel-miR-5592-5p	3.4	0.00414	6.29	117	21.38	458
52	cel-miR-5592-3p	3.4	4.44e-16	98.5	1831	335.07	7178
53	cel-miR-55-3p	3.32	1.73e-14	247.67	4604	821.23	17593
54	cel-miR-253-3p	3.3	2.66e-15	223.3	4151	736.32	15774
55	cel-miR-237-3p	3.29	0.03	3.66	68	12.04	258
56	cel-miR-78	3.22	0.00389	7.15	133	23.01	493
57	cel-miR-784-5p	3.16	0	121.9	2266	385.57	8260
58	cel-miR-240-3p	3.15	6.66e-16	64.29	1195	202.64	4341
59	cel-miR-73-3p	3.12	2.66e-15	98.93	1839	308.32	6605
60	cel-miR-58-5p	3.07	1.91e-06	21.57	401	66.19	1418
61	cel-miR-77-3p	3.07	1.51e-14	469.52	8728	1439.46	30837
62	cel-miR-85-3p	3.05	2.98e-14	590.08	10969	1800.62	38574
63	cel-miR-43-3p	3.03	1.84e-06	22.32	415	67.55	1447
64	cel-miR-787-3p	2.93	0.04	4.41	82	12.93	277
65	cel-miR-60-3p	2.88	0	2802.24	52091	8079.76	173090
66	cel-miR-235-3p	2.87	0	146.59	2725	420.12	9000
67	cel-miR-786-3p	2.78	0.04	4.9	91	13.63	292
68	cel-miR-80-5p	2.73	0	181.61	3376	496.67	10640
69	cel-miR-785	2.72	4.09e-05	21.25	395	57.7	1236
70	cel-miR-63-3p	2.71	0	87.69	1630	237.51	5088
71	cel-miR-49-3p	2.7	4e-15	92.64	1722	249.78	5351
72	cel-miR-1817	2.68	0.00604	9.79	182	26.28	563
73	cel-miR-231-3p	2.64	1.51e-14	440.53	8189	1160.87	24869
74	cel-miR-66-5p	2.54	0	2160.36	40159	5484.24	117487
75	cel-miR-74-3p	2.45	4.51e-10	64.12	1192	156.8	3359
76	cel-miR-51-5p	2.3	0	282.16	5245	650.25	13930
77	cel-miR-47-3p	2.29	0	286.03	5317	653.93	14009
78	cel-miR-359	2.24	0.01	13.13	244	29.36	629
79	cel-miR-64-5p	2.23	3.11e-15	157.94	2936	352.99	7562
80	cel-miR-34-5p	2.22	0.01	13.61	253	30.15	646
81	cel-miR-793	2.19	0.00635	16.84	313	36.83	789
82	cel-miR-54-3p	2.19	1.51e-14	681.37	12666	1493.23	31989
83	cel-miR-259-5p	2.16	0.00367	19.85	369	42.85	918
84	cel-miR-34-3p	2.08	0.04	11.24	209	23.39	501
85	cel-miR-355	2.08	0.000573	31.2	580	64.98	1392
86	cel-miR-239a-5p	2.01	1.53e-09	107.97	2007	216.83	4645
87	cel-miR-1018	1.95	0.00188	31.85	592	61.94	1327
88	cel-miR-86-3p	1.89	0.00355	31.09	578	58.72	1258
89	cel-miR-1-3p	1.85	0	15594.2	289882	28860.7	618274
90	cel-miR-248	1.84	0.000605	47.34	880	87.1	1866
91	cel-miR-46-3p	1.82	0	386.46	7184	704.63	15095
92	cel-miR-246-3p	1.81	3.11e-15	2479.63	46094	4497.57	96350
93	cel-miR-65-5p	1.8	2.02e-13	236.27	4392	425.2	9109
94	cel-miR-229-5p	1.73	0	457.9	8512	793.69	17003
95	cel-miR-56-3p	1.72	1.23e-13	286.57	5327	493.64	10575
96	cel-miR-87-3p	1.71	0.000221	74.18	1379	126.5	2710
97	cel-miR-254	1.7	0.00103	59.12	1099	100.59	2155
98	cel-miR-243-3p	1.7	1.23e-08	176.56	3282	300.99	6448
99	cel-miR-1830-3p	1.69	3.15e-08	175	3253	294.92	6318
100	cel-miR-61-3p	1.68	1.05e-08	191.24	3555	320.69	6870
101	cel-miR-79-3p	1.68	3.92e-10	224.7	4177	378.34	8105
102	cel-miR-236-3p	1.61	6.59e-09	234.76	4364	378.38	8106
103	cel-miR-86-5p	1.51	1.11e-07	276.4	5138	416.05	8913
104	cel-miR-244-5p	1.5	0.05	40.18	747	60.22	1290
105	cel-miR-2-3p	1.5	0	676.42	12574	1012.34	21687
106	cel-miR-230-3p	1.46	0.00837	81.45	1514	118.75	2544
107	cel-miR-70-3p	1.44	0	6680.59	124186	9589.56	205434
108	cel-miR-80-3p	1.43	6.88e-15	8159.47	151677	11628.6	249116
109	cel-lin-4-5p	1.41	0.00113	150.09	2790	212.02	4542
110	cel-miR-52-5p	1.32	0	2865.23	53262	3772.73	80822
111	cel-miR-53-5p	1.31	0.02	129.97	2416	169.96	3641
112	cel-miR-59-3p	1.25	0	2848.02	52942	3567.3	76421
113	cel-miR-250-3p	1.15	2.72e-06	2125.28	39507	2441.95	52313
114	cel-miR-82-3p	1.04	0.02	6450.94	119917	6708.78	143720
115	cel-miR-48-5p	-1.02	0.00227	39904.8	741792	39063.9	836854
116	cel-miR-58-3p	-1.08	0	827000	15366264	767000	16440684
117	cel-miR-84-5p	-1.12	1.44e-15	16214.1	301405	14509.8	310838
118	cel-miR-81-3p	-1.21	3.43e-10	2389.25	44414	1974.96	42309
119	cel-miR-228-5p	-1.37	0	41558	772525	30304.4	649201
120	cel-let-7-5p	-1.45	0	3905.25	72595	2690.84	57645
	Day 8/Aging worms			WT		eat-2(ad1116)
S No.	miRNA	Fold Change	p-value	Normalized expression values	Read count	Normalized expression values	Read count
1	cel-miR-245-3p	4.2	0.00377	4.27	69	17.91	339
2	cel-miR-790-5p	2.77	0.03	5.63	91	15.59	295
3	cel-miR-237-5p	2.66	0	122.78	1985	326.91	6187
4	cel-miR-59-3p	2.58	6.22e-15	416.09	6727	1073.67	20320
5	cel-miR-228-5p	2.42	0	12458.5	201417	30125.1	570139
6	cel-miR-57-5p	2.21	0	321.08	5191	709.93	13436
7	cel-miR-46-3p	2.13	1.32e-07	68.1	1101	145.15	2747
8	cel-miR-53-5p	1.84	4.18e-06	84.68	1369	156.08	2954
9	cel-miR-86-5p	1.81	4.25e-06	90.86	1469	164.33	3110
10	cel-miR-246-3p	1.77	0	3305.42	53439	5844.75	110616
11	cel-miR-56-3p	1.75	1.2e-08	157.67	2549	276.4	5231
12	cel-miR-229-5p	1.65	3.46e-14	356.4	5762	589.67	11160
13	cel-miR-90-3p	1.64	0.0045	51.83	838	85.07	1610
14	cel-miR-70-3p	1.55	0	1526.68	24682	2364.67	44753
15	cel-miR-52-5p	1.52	3.55e-15	1164.9	18833	1772.56	33547
16	cel-miR-87-3p	1.48	0.05	40.51	655	60.13	1138
17	cel-miR-240-3p	1.46	0.02	62.35	1008	91.09	1724
18	cel-miR-55-3p	1.45	0.000609	143.13	2314	207.28	3923
19	cel-miR-248	1.39	0.00412	131.07	2119	181.82	3441
20	cel-miR-2-3p	1.34	0.0001	298.76	4830	401.68	7602
21	cel-miR-54-3p	1.32	3.61e-05	396.79	6415	521.99	9879
22	cel-miR-238-3p	1.29	9.45e-08	760.5	12295	983.27	18609
23	cel-miR-81-3p	1.22	1.07e-09	1645.63	26605	2014.19	38120
24	cel-miR-58-3p	1.12	0	716000	11569174	804000	15207103
25	cel-miR-84-5p	-1.1	1.14e-05	4458.38	72079	4054.38	76732
26	cel-let-7-5p	-1.2	0.04	284.1	4593	237.08	4487
27	cel-miR-48-5p	-1.21	0	83691.3	1353044	69254.9	1310698
28	cel-miR-65-5p	-1.22	0.02	279.21	4514	228.05	4316
29	cel-miR-85-3p	-1.27	0.00012	601.9	9731	475.7	9003
30	cel-miR-80-3p	-1.28	0	7907.06	127834	6181.11	116982
31	cel-miR-71-5p	-1.29	2.16e-14	12818.6	207240	9956.45	188433
32	cel-miR-51-5p	-1.33	9.09e-10	1058.32	17110	794.79	15042
33	cel-miR-66-5p	-1.33	2.11e-15	1877.33	30351	1412.79	26738
34	cel-miR-82-3p	-1.45	1.89e-14	5990.14	96843	4128.62	78137
35	cel-miR-1-3p	-1.49	3.41e-14	9086.99	146910	6107.56	115590
36	cel-miR-355	-1.51	0.00252	131.56	2127	86.92	1645
37	cel-miR-5592-3p	-1.51	0.000426	179.32	2899	118.52	2243
38	cel-miR-233-3p	-1.71	0.05	35.38	572	20.66	391
39	cel-miR-45-3p	-1.72	9.1e-15	539.49	8722	312.91	5922
40	cel-miR-229-3p	-1.73	7.43e-12	415.29	6714	239.99	4542
41	cel-miR-44-3p	-1.73	8.88e-15	539.62	8724	312.8	5920
42	cel-miR-241-5p	-1.78	0	6167.41	99709	3458.31	65451
43	cel-miR-250-3p	-1.81	1.11e-16	740.33	11969	409.44	7749
44	cel-miR-60-3p	-1.85	0	1759.87	28452	952.14	18020
45	cel-miR-67-3p	-2	0.03	27.22	440	13.63	258
46	cel-miR-785	-2.04	0.04	23.81	385	11.68	221
47	cel-miR-243-3p	-2.1	0	363.39	5875	173.36	3281
48	cel-miR-231-3p	-2.22	0	426.92	6902	192.28	3639
49	cel-miR-54-5p	-2.27	0	826.56	13363	364.16	6892
50	cel-miR-254	-2.35	1.38e-07	120	1940	51.09	967
51	cel-miR-784-5p	-2.46	0	281.31	4548	114.45	2166
52	cel-miR-61-3p	-2.46	0	462.67	7480	187.84	3555
53	cel-miR-75-5p	-2.48	0.04	16.14	261	6.5	123
54	cel-miR-63-3p	-2.56	6.97e-12	176.04	2846	68.74	1301
55	cel-miR-72-5p	-2.77	0	90259.5	1459233	32616.3	617286
56	cel-miR-1830-3p	-3.12	0.00127	29.69	480	9.51	180
57	cel-miR-1819-3p	-3.28	0.04	11.44	185	3.49	66
58	cel-miR-51-3p	-3.99	0.01	13.48	218	3.38	64
59	cel-miR-49-3p	-4.12	0	526.94	8519	127.87	2420
60	cel-miR-74-3p	-5.58	0	292.08	4722	52.36	991
61	cel-miR-39-3p	-5.85	0	1704.27	27553	291.46	5516
62	cel-miR-253-3p	-6.04	1.48e-14	1050.04	16976	173.78	3289
63	cel-miR-77-5p	-6.74	1.49e-06	36.68	593	5.44	103
64	cel-miR-1829a-5p	-7.78	0.05	5.75	93	0.74	14
65	cel-miR-40-3p	-8.34	0	436.01	7049	52.31	990
66	cel-miR-43-3p	-9	5.69e-11	60.37	976	6.71	127
67	cel-miR-37-3p	-9.16	0	1841.21	29767	201.1	3806
68	cel-miR-35-3p	-9.49	0	11147.2	180217	1174.96	22237
69	cel-miR-41-3p	-9.72	0.000108	20.54	332	2.11	40
70	cel-miR-73-3p	-11.94	0	5276.09	85299	441.73	8360
71	cel-miR-1829b	-12.95	0.00326	10.95	177	0.85	16
72	cel-miR-36-3p	-13.94	0	1049.29	16964	75.29	1425
73	cel-miR-1829c	-14.65	2.7e-06	27.09	438	1.85	35
74	cel-miR-38-3p	-16.92	0	1787.27	28895	105.62	1999
75	cel-miR-1018	-17.72	0	283.72	4587	16.01	303
76	cel-miR-42-3p	-22.09	0	226.45	3661	10.25	194
77	cel-miR-796	-38.74	0	178.08	2879	4.6	87
78	cel-miR-1832	-47.91	7.96e-09	35.44	573	0.74	14
