# Supplementary material for: PHA-4/FOXA-regulated microRNA feed forward loops during Caenorhabditis elegans dietary restriction
Source: Aging (Albany NY). 2014 Oct 31;6(10):835–51. doi: 10.18632/aging.100697 (PMC4247386; doi:10.18632/aging.100697)
Supplement: Supplementary file 5 [file aging-06-835-s005.xls]

## Sheet: Suppl Table 4 
Table S4: MiRNA exclusively expressed in young-adult eat-2(ad1116) worms collected on Day 1
S No.	miRNA	Normalized expression values	Read count
40	cel-miR-4813-5p	21.05	451
39	cel-miR-39-5p	16.43	352
38	cel-miR-40-5p	10.64	228
37	cel-miR-41-5p	8.87	190
36	cel-miR-36-5p	4.34	93
35	cel-miR-55-5p	4.25	91
34	cel-miR-90-5p	4.06	87
33	cel-miR-42-5p	4.01	86
32	cel-miR-792-3p	3.83	82
31	cel-miR-2220-3p	2.61	56
30	cel-miR-790-3p	2.57	55
29	cel-miR-38-5p	2.57	55
28	cel-miR-5552-5p	2.33	50
27	cel-miR-244-3p	2.24	48
26	cel-miR-231-5p	2.01	43
25	cel-miR-2216-5p	1.87	40
24	cel-miR-50-3p	1.82	39
23	cel-miR-246-5p	1.82	39
22	cel-miR-247-5p	1.73	37
21	cel-miR-67-5p	1.68	36
20	cel-miR-5550-3p	1.59	34
19	cel-miR-1834-3p	1.59	34
18	cel-miR-87-5p	1.49	32
17	cel-miR-236-5p	1.45	31
16	cel-miR-1832	1.45	31
15	cel-miR-5545-5p	1.12	24
14	cel-miR-1822-3p	1.07	23
13	cel-miR-5594-5p	1.03	22
12	cel-miR-260	1.03	22
11	cel-miR-4920	0.98	21
10	cel-miR-784-3p	0.79	17
9	cel-miR-797-3p	0.7	15
8	cel-miR-4805-3p	0.7	15
7	cel-miR-2209a-3p	0.7	15
6	cel-miR-795-3p	0.65	14
5	cel-miR-4810	0.61	13
4	cel-miR-358-5p	0.61	13
3	cel-miR-259-3p	0.61	13
2	cel-miR-233-5p	0.56	12
1	cel-miR-2214-5p	0.47	10
