# Supplementary material for: PHA-4/FOXA-regulated microRNA feed forward loops during Caenorhabditis elegans dietary restriction
Source: Aging (Albany NY). 2014 Oct 31;6(10):835–51. doi: 10.18632/aging.100697 (PMC4247386; doi:10.18632/aging.100697)
Supplement: Supplementary file 6 [file aging-06-835-s006.xls]

## Sheet: Suppl Table 5
Table S5: MiRNA exclusively expressed in aging WT or eat-2(ad1116) worms collected on Day 8
eat-2(ad1116)
S No.	miRNA	Normalized expression values	Read count
1	cel-miR-4929	1.11	21
2	cel-miR-251	0.69	13
3	cel-miR-2210-3p	0.58	11
4	cel-miR-2-5p	0.53	10
WT
S No.	miRNA	Normalized expression values	Read count
1	cel-miR-2220-3p	20.1	325
2	cel-miR-4923b	14.66	237
3	cel-miR-4807	8.47	137
4	cel-miR-35-5p	6.25	101
5	cel-miR-4810	3.96	64
6	cel-miR-61-5p	3.9	63
7	cel-miR-86-3p	3.77	61
8	cel-miR-73-5p	2.6	42
9	cel-miR-44-5p	2.16	35
10	cel-miR-5552-5p	1.98	32
11	cel-miR-243-5p	1.92	31
12	cel-miR-4808-3p	1.61	26
13	cel-miR-800-3p	1.55	25
14	cel-miR-52-3p	1.48	24
15	cel-miR-74-5p	1.42	23
16	cel-miR-55-5p	1.18	19
17	cel-miR-41-5p	1.11	18
18	cel-miR-66-3p	0.99	16
19	cel-miR-232-5p	0.99	16
20	cel-miR-81-5p	0.93	15
21	cel-miR-83-5p	0.93	15
22	cel-miR-255-3p	0.8	13
23	cel-miR-1832b-3p	0.8	13
24	cel-miR-37-5p	0.8	13
25	cel-miR-5594-3p	0.8	13
26	cel-miR-5594-5p	0.74	12
27	cel-miR-64-3p	0.74	12
28	cel-miR-82-5p	0.68	11
29	cel-miR-799	0.68	11
30	cel-miR-4816-5p	0.62	10
