# Supplementary material for: PHA-4/FOXA-regulated microRNA feed forward loops during Caenorhabditis elegans dietary restriction
Source: Aging (Albany NY). 2014 Oct 31;6(10):835–51. doi: 10.18632/aging.100697 (PMC4247386; doi:10.18632/aging.100697)
Supplement: Supplementary file 7 [file aging-06-835-s007.xls]

## Sheet: Suppl Table 6
Table S6: MiRNA expression pattern in young-adult or aging WT and eat-2(ad1116) worms
		Day 1/young-adults		Day 8/aging worms
		Normalized expression values
S No.	miRNA	WT	eat-2(ad1116)	WT	eat-2(ad1116)			Cluster A
1	cel-miR-70-5p	8.93	36.32	0.99	0.63			Cluster B
2	cel-miR-51-3p	40.35	141.39	13.48	3.38			Cluster C
3	cel-miR-56-5p	4.57	28.19	1.86	1.22			Cluster D
4	cel-miR-230-5p	19.85	70.44	8.16	3.22			Cluster E
5	cel-miR-1020-3p	3.66	10.22	0.99	0.58			Cluster F
6	cel-miR-237-3p	3.66	12.04	1.24	0.74			Cluster G
7	cel-miR-60-3p	2802.24	8079.76	1759.87	952.14
8	cel-miR-793	16.84	36.83	7.18	4.81
9	cel-miR-80-5p	181.61	496.67	99.83	75.56
10	cel-miR-235-3p	146.59	420.12	76.95	83.7
11	cel-miR-78	7.15	23.01	4.02	4.7
12	cel-miR-358-3p	2.64	9.99	0.68	2.11
13	cel-miR-1-3p	15594.2	28860.7	9086.99	6107.56
14	cel-miR-1817	9.79	26.28	2.91	6.29
15	cel-miR-794-5p	1.83	3.92	0.68	0.95
16	cel-miR-55-3p	247.67	821.23	143.13	207.28
17	cel-miR-47-3p	286.03	653.93	149.13	177.64
18	cel-miR-65-3p	3.87	6.77	1.48	2.17
19	cel-miR-54-3p	681.37	1493.23	396.79	521.99
20	cel-miR-46-5p	18.51	30.58	11.07	10.99
21	cel-miR-242	5	8.78	1.3	3.59
22	cel-miR-34-3p	11.24	23.39	4.7	10.36
23	cel-miR-87-3p	74.18	126.5	40.51	60.13
24	cel-miR-232-3p	11.83	20.17	6.62	10.46
25	cel-miR-56-3p	286.57	493.64	157.67	276.4
26	cel-miR-238-5p	14.42	101.99	10.58	4.91
27	cel-miR-1821	5.92	13.35	4.08	0.85
28	cel-miR-83-3p	17.21	110.77	11.5	9.93
29	cel-miR-67-3p	37.23	136.3	27.22	13.63
30	cel-miR-79-5p	0.86	10.69	0.74	1.59
31	cel-miR-4813-3p	3.44	8.54	3.4	1.37
32	cel-miR-4937	2.26	9.2	3.28	1.48
33	cel-miR-231-3p	440.53	1160.87	426.92	192.28
34	cel-miR-785	21.25	57.7	23.81	11.68
35	cel-miR-1-5p	10.38	38.28	9.9	7.87
36	cel-miR-71-3p	10.06	94.9	14.35	21.45
37	cel-miR-75-3p	33.08	131.12	32.41	29.91
38	cel-lsy-6	1.18	3.69	1.3	0.95
39	cel-miR-66-5p	2160.36	5484.24	1877.33	1412.79
40	cel-miR-85-3p	590.08	1800.62	601.9	475.7
41	cel-miR-259-5p	19.85	42.85	16.14	12.68
42	cel-miR-4816-3p	2.31	4.81	2.72	1.43
43	cel-miR-47-5p	7.48	28.43	9.28	9.41
44	cel-miR-786-3p	4.9	13.63	3.65	4.86
45	cel-miR-240-5p	368.55	1333.68	546.85	555.91
46	cel-miR-356b-3p	1.51	4.43	2.04	1.85
47	cel-miR-240-3p	64.29	202.64	62.35	91.09
48	cel-miR-58-5p	21.57	66.19	22.14	30.06
49	cel-miR-80-3p	8159.47	11628.6	7907.06	6181.11
50	cel-miR-65-5p	236.27	425.2	279.21	228.05
51	cel-miR-357-3p	3.6	10.18	4.33	6.18
52	cel-miR-64-5p	157.94	352.99	231.95	219.33
53	cel-miR-54-5p	137.23	3212.58	826.56	364.16
54	cel-miR-45-5p	2.9	11.48	4.89	2.22
55	cel-miR-75-5p	8.28	32.68	16.14	6.5
56	cel-miR-5592-5p	6.29	21.38	10.14	4.44
57	cel-miR-789	0.75	2.85	1.24	0.63
58	cel-miR-228-3p	8.12	39.58	23.32	13.84
59	cel-miR-5592-3p	98.5	335.07	179.32	118.52
60	cel-miR-250-5p	0.97	2.66	1.61	1
61	cel-miR-77-3p	469.52	1439.46	847.71	817.04
62	cel-miR-229-5p	457.9	793.69	356.4	589.67
63	cel-miR-791-3p	1.72	4.2	1.92	3.38
64	cel-miR-790-5p	9.63	13.44	5.63	15.59
65	cel-miR-237-5p	224.06	225.6	122.78	326.91
66	cel-miR-76-3p	2.31	5.13	1.61	3.38
67	cel-miR-246-3p	2479.63	4497.57	3305.42	5844.75
68	cel-miR-72-3p	1.13	6.86	3.9	4.02
69	cel-miR-238-3p	366.29	1584.07	760.5	983.27
70	cel-miR-84-3p	4.36	21.29	10.76	14.85
71	cel-miR-787-3p	4.41	12.93	6.93	9.51
72	cel-miR-51-5p	282.16	650.25	1058.32	794.79
73	cel-miR-355	31.2	64.98	131.56	86.92
74	cel-miR-1830-3p	175	294.92	29.69	9.51
75	cel-miR-788-3p	8.12	8.36	2.23	0.58
76	cel-miR-788-5p	9.25	6.91	0.8	0.58
77	cel-let-7-5p	3905.25	2690.84	284.1	237.08
78	cel-miR-79-3p	224.7	378.34	32.54	43.33
79	cel-miR-62	480.39	540.41	82.39	63.04
80	cel-miR-1819-3p	29.69	22.97	11.44	3.49
81	cel-miR-230-3p	81.45	118.75	27.09	19.07
82	cel-miR-250-3p	2125.28	2441.95	740.33	409.44
83	cel-miR-46-3p	386.46	704.63	68.1	145.15
84	cel-miR-70-3p	6680.59	9589.56	1526.68	2364.67
85	cel-miR-236-3p	234.76	378.38	82.82	99.49
86	cel-miR-84-5p	16214.1	14509.8	4458.38	4054.38
87	cel-miR-244-5p	40.18	60.22	10.82	17.38
88	cel-miR-50-5p	142.23	164.22	53.5	47.55
89	cel-miR-59-3p	2848.02	3567.3	416.09	1073.67
90	cel-miR-124-3p	3.55	4.71	0.74	1.53
91	cel-miR-1022-5p	17.38	26.23	6.68	8.88
92	cel-miR-1820-5p	38.79	36.36	11.38	12.42
93	cel-lin-4-5p	150.09	212.02	60.93	75.66
94	cel-miR-86-5p	276.4	416.05	90.86	164.33
95	cel-miR-2-3p	676.42	1012.34	298.76	401.68
96	cel-miR-52-5p	2865.23	3772.73	1164.9	1772.56
97	cel-miR-2212-5p	15.98	14	8.78	7.45
98	cel-miR-90-3p	162.78	151.1	51.83	85.07
99	cel-miR-48-3p	7.8	8.96	5.13	5.87
100	cel-miR-234-3p	7.48	11.39	5.07	2.27
101	cel-miR-233-3p	40.72	57.37	35.38	20.66
102	cel-miR-1829b	4.25	17.18	10.95	0.85
103	cel-miR-41-3p	1.45	21.29	20.54	2.11
104	cel-miR-43-3p	22.32	67.55	60.37	6.71
105	cel-miR-38-3p	26.95	948.48	1787.27	105.62
106	cel-miR-36-3p	45.03	667.61	1049.29	75.29
107	cel-miR-253-3p	223.3	736.32	1050.04	173.78
108	cel-miR-63-3p	87.69	237.51	176.04	68.74
109	cel-miR-784-5p	121.9	385.57	281.31	114.45
110	cel-miR-254	59.12	100.59	120	51.09
111	cel-miR-243-3p	176.56	300.99	363.39	173.36
112	cel-miR-241-5p	703.26	3332.5	6167.41	3458.31
113	cel-miR-239a-5p	107.97	216.83	268.69	229.11
114	cel-miR-239a-3p	0.91	4.99	7.05	5.28
115	cel-miR-71-5p	2025.01	8859.07	12818.6	9956.45
116	cel-miR-34-5p	13.61	30.15	36.99	45.65
117	cel-miR-239b-5p	9.95	35.34	45.96	40.21
118	cel-miR-359	13.13	29.36	22.21	23.51
119	cel-miR-252-5p	4.36	35.2	20.84	30.75
120	cel-miR-229-3p	7.05	140.13	415.29	239.99
121	cel-miR-48-5p	39904.8	39063.9	83691.3	69254.9
122	cel-miR-248	47.34	87.1	131.07	181.82
123	cel-miR-63-5p	4.41	5.23	22.14	28.96
124	cel-miR-795-5p	2.8	2.05	1.36	1.59
125	cel-miR-241-3p	9.04	8.5	2.97	6.6
126	cel-miR-53-5p	129.97	169.96	84.68	156.08
127	cel-miR-57-5p	703.16	728.39	321.08	709.93
128	cel-miR-228-5p	41558	30304.4	12458.5	30125.1
129	cel-miR-797-5p	4.95	5.41	4.7	1.64
130	cel-miR-44-3p	645.11	657.2	539.62	312.8
131	cel-miR-45-3p	644.79	656.5	539.49	312.91
132	cel-miR-5551-5p	4.73	4.29	5.57	2.22
133	cel-miR-82-3p	6450.94	6708.78	5990.14	4128.62
134	cel-miR-81-3p	2389.25	1974.96	1645.63	2014.19
135	cel-miR-58-3p	827000	767000	716000	804000
136	cel-miR-245-3p	4.57	9.8	4.27	17.91
137	cel-miR-42-3p	72.95	366.67	226.45	10.25
138	cel-miR-77-5p	16.19	141.16	36.68	5.44
139	cel-miR-37-3p	79.51	947.45	1841.21	201.1
140	cel-miR-1018	31.85	61.94	283.72	16.01
141	cel-miR-40-3p	15.55	198.67	436.01	52.31
142	cel-miR-1829a-5p	0.7	2.38	5.75	0.74
143	cel-miR-74-3p	64.12	156.8	292.08	52.36
144	cel-miR-35-3p	178.33	3273.96	11147.2	1174.96
145	cel-miR-39-3p	61.76	804.66	1704.27	291.46
146	cel-miR-1829c	2.53	3.73	27.09	1.85
147	cel-miR-49-3p	92.64	249.78	526.94	127.87
148	cel-miR-61-3p	191.24	320.69	462.67	187.84
149	cel-miR-796	3.01	7.61	178.08	4.6
150	cel-miR-249-3p	11.94	6.86	20.6	11.36
151	cel-miR-73-3p	98.93	308.32	5276.09	441.73
152	cel-miR-72-5p	885.79	9252.16	90259.5	32616.3
