# Supplementary material for: PHA-4/FOXA-regulated microRNA feed forward loops during Caenorhabditis elegans dietary restriction
Source: Aging (Albany NY). 2014 Oct 31;6(10):835–51. doi: 10.18632/aging.100697 (PMC4247386; doi:10.18632/aging.100697)
Supplement: Supplementary file 8 [file aging-06-835-s008.xls]

## Sheet: Suppl Table 7
Table S7: List of 79 miRNAs that expressed in one or more of the 4 samples (young-adult or aging WT and eat-2(ad1116), but not in all
		Young-adult		Aging		Young-adult		Aging
S No.	Name	WT on Day 1 (TPM)	Read count	WT Day on 8 (TPM)	Read count	eat-2(ad1116) on Day 1 (TPM)	Read count	eat-2(ad1116) on Day 8 (TPM)	Read count
1	cel-miR-86-3p	31.09	578	3.77	61	58.72	1258	0	0
2	cel-miR-52-3p	9.15	170	1.48	24	45.98	985	0	0
3	cel-let-7-3p	7.91	147	0	0	16.24	348	0	0
4	cel-miR-81-5p	2.26	42	0.93	15	45.93	984	0	0
5	cel-miR-800-3p	2.15	40	1.55	25	1.91	41	0	0
6	cel-miR-392-3p	1.72	32	0	0	3.73	80	0	0
7	cel-miR-232-5p	1.61	30	0.99	16	3.69	79	0	0
8	cel-miR-247-3p	1.51	28	0	0	1.07	23	0	0
9	cel-miR-1830-5p	1.51	28	0	0	2.05	44	0	0
10	cel-miR-73-5p	1.45	27	2.6	42	21.61	463	0	0
11	cel-miR-799	1.4	26	0.68	11	3.03	65	0	0
12	cel-miR-35-5p	1.4	26	6.25	101	28.8	617	0	0
13	cel-miR-49-5p	1.34	25	0	0	2.99	64	0	0
14	cel-miR-44-5p	1.29	24	2.16	35	26.61	570	0	0
15	cel-miR-255-3p	1.24	23	0.8	13	15.59	334	0	0
16	cel-miR-251	1.24	23	0	0	1.77	38	0.69	13
17	cel-miR-60-5p	1.13	21	0	0	4.2	90	0	0
18	cel-miR-83-5p	1.13	21	0.93	15	7.38	158	0	0
19	cel-miR-124-5p	0.97	18	0	0	3.22	69	0	0
20	cel-miR-61-5p	0.86	16	3.9	63	5.32	114	0	0
21	cel-miR-64-3p	0.81	15	0.74	12	8.22	176	0	0
22	cel-miR-243-5p	0.81	15	1.92	31	2.05	44	0	0
23	cel-miR-85-5p	0.75	14	0	0	3.64	78	0	0
24	cel-miR-82-5p	0.7	13	0.68	11	33.19	711	0	0
25	cel-miR-2210-3p	0.7	13	0	0	0.56	12	0.58	11
26	cel-lin-4-3p	0.59	11	0	0	0	0	0	0
27	cel-miR-57-3p	0.59	11	0	0	1.21	26	0	0
28	cel-miR-1822-5p	0.54	10	0	0	3.31	71	0	0
29	cel-miR-4816-5p	0.54	10	0.62	10	1.59	34	0	0
30	cel-miR-37-5p	0.54	10	0.8	13	5.74	123	0	0
31	cel-miR-66-3p	0.54	10	0.99	16	5.83	125	0	0
32	cel-miR-74-5p	0.54	10	1.42	23	12.88	276	0	0
33	cel-miR-2-5p	0.54	10	0	0	3.13	67	0.53	10
34	cel-miR-4929	0	0	0	0	0	0	1.11	21
35	cel-miR-1832b-3p	0	0	0.8	13	0	0	0	0
36	cel-miR-4807	0	0	8.47	137	0	0	0	0
37	cel-miR-4808-3p	0	0	1.61	26	0	0	0	0
38	cel-miR-4923b	0	0	14.66	237	0	0	0	0
39	cel-miR-5594-3p	0	0	0.8	13	0	0	0	0
40	cel-miR-233-5p	0	0	0	0	0.56	12	0	0
41	cel-miR-259-3p	0	0	0	0	0.61	13	0	0
42	cel-miR-358-5p	0	0	0	0	0.61	13	0	0
43	cel-miR-4810	0	0	3.96	64	0.61	13	0	0
44	cel-miR-795-3p	0	0	0	0	0.65	14	0	0
45	cel-miR-4805-3p	0	0	0	0	0.7	15	0	0
46	cel-miR-797-3p	0	0	0	0	0.7	15	0	0
47	cel-miR-784-3p	0	0	0	0	0.79	17	0	0
48	cel-miR-4920	0	0	0	0	0.98	21	0	0
49	cel-miR-260	0	0	0	0	1.03	22	0	0
50	cel-miR-5594-5p	0	0	0.74	12	1.03	22	0	0
51	cel-miR-1822-3p	0	0	0	0	1.07	23	0	0
52	cel-miR-5545-5p	0	0	0	0	1.12	24	0	0
53	cel-miR-236-5p	0	0	0	0	1.45	31	0	0
54	cel-miR-87-5p	0	0	0	0	1.49	32	0	0
55	cel-miR-1834-3p	0	0	0	0	1.59	34	0	0
56	cel-miR-5550-3p	0	0	0	0	1.59	34	0	0
57	cel-miR-67-5p	0	0	0	0	1.68	36	0	0
58	cel-miR-247-5p	0	0	0	0	1.73	37	0	0
59	cel-miR-246-5p	0	0	0	0	1.82	39	0	0
60	cel-miR-50-3p	0	0	0	0	1.82	39	0	0
61	cel-miR-231-5p	0	0	0	0	2.01	43	0	0
62	cel-miR-244-3p	0	0	0	0	2.24	48	0	0
63	cel-miR-5552-5p	0	0	1.98	32	2.33	50	0	0
64	cel-miR-38-5p	0	0	0	0	2.57	55	0	0
65	cel-miR-790-3p	0	0	0	0	2.57	55	0	0
66	cel-miR-2220-3p	0	0	20.1	325	2.61	56	0	0
67	cel-miR-792-3p	0	0	0	0	3.83	82	0	0
68	cel-miR-42-5p	0	0	0	0	4.01	86	0	0
69	cel-miR-55-5p	0	0	1.18	19	4.25	91	0	0
70	cel-miR-36-5p	0	0	0	0	4.34	93	0	0
71	cel-miR-41-5p	0	0	1.11	18	8.87	190	0	0
72	cel-miR-40-5p	0	0	0	0	10.64	228	0	0
73	cel-miR-39-5p	0	0	0	0	16.43	352	0	0
74	cel-miR-4813-5p	0	0	0	0	21.05	451	0	0
75	cel-miR-2216-5p	0	0	0.74	12	1.87	40	1.11	21
76	cel-miR-2214-5p	0	0	1.24	20	0.47	10	0.69	13
77	cel-miR-90-5p	0	0	2.85	46	4.06	87	0.95	18
78	cel-miR-2209a-3p	0	0	4.89	79	0.7	15	1.48	28
79	cel-miR-1832	0	0	35.44	573	1.45	31	0.74	14
