# Supplementary material for: PHA-4/FOXA-regulated microRNA feed forward loops during Caenorhabditis elegans dietary restriction
Source: Aging (Albany NY). 2014 Oct 31;6(10):835–51. doi: 10.18632/aging.100697 (PMC4247386; doi:10.18632/aging.100697)
Supplement: Supplementary file 9 [file aging-06-835-s009.xls]

## Sheet: Suppl Table 8
Table S8: Predicted novel miRNA in eat-2(ad1116)
	Day 1/young-adult worms
S No.	provisional id	miRDeep2 score	estimated probability that the miRNA candidate is a true positive	rfam alert	total read count	mature read count	loop read count	star read count	significant randfold p-value	example miRBase miRNA with the same seed	consensus mature sequence	consensus star sequence	consensus precursor sequence	precursor coordinate
1	chrIV_19633	563.5	13 +/- 21%	0	1101	1096	0	5	yes	0	aguggaguggaugacgacgacg	gucgucgucauccacuccac	gucgucgucauccacuccaccgaccagcacacagagacucaguggaguggaugacgacgacg	chrIV:14780867..14780929:+
2	chrIV_24624	0.3	38 +/- 9%	0	129	129	0	0	yes	0	ugagugaacuuaucagcagg	uguuucaguagcucugu	uguuucaguagcucuguauaaacgcugucuauugcguuguacugguugagugaacuuaucagcagg	chrIV:16138865..16138931:-
3	chrIV_22326	1.3	55 +/- 9%	0	112	112	0	0	yes	0	gacauuguaggucgagcacgg	gugcuugucuuucaaugagcu	gugcuugucuuucaaugagcucaguucacaacugagcuucucguuuugacauuguaggucgagcacgg	chrIV:7041855..7041923:-
4	chrI_368	2	27 +/- 18%	0	100	100	0	0	yes	0	cgcgggacuagucaagugucgg	gacacuuuccgguuuugcgaa	cgcgggacuagucaagugucggcugcaaccagagcagccgacacuuuccgguuuugcgaa	chrI:2538612..2538672:+
5	chrIV_24660	0.1	38 +/- 9%	0	82	82	0	0	yes	0	uuaaaguauguuugucgaac	uugucggaccauacauauagu	uugucggaccauacauauagugguaucaucaguuguuuuuugauacccacuuaaaguauguuugucgaac	chrIV:16237018..16237088:-
6	chrIII_16036	28.3	13 +/- 21%	0	66	63	0	3	no	0	gcaacgacauaaacaucugaaaacg	auuucggagugucguugug	auuucggagugucguugugcucaaacuuacauccgcaacgacauaaacaucugaaaacg	chrIII:11506123..11506182:-
7	chrII_9632	1	55 +/- 9%	0	61	59	0	2	no	cbr-miR-242	gugcguagucgccgggcagu	gcuauagggcuucgccgag	gcuauagggcuucgccgagcaguugaggaagcugugcguagucgccgggcagu	chrII:7861187..7861240:-
8	chrIII_14828	30.8	13 +/- 21%	0	59	55	0	4	yes	0	uuucagauuacauucuauag	uauauaauguaaucugaaauc	uauauaauguaaucugaaaucacauuauuuuucgggauuucagauuacauucuauag	chrIII:6194793..6194850:-
9	chrIII_11709	1.8	55 +/- 9%	0	55	55	0	0	yes	0	uuuaaaaucgugcggcaguug	acugccgcacgguuuuaaaau	acugccgcacgguuuuaaaaucauuuuuucuuguuaauccucgcucuauugauaaaaauacaauuuuaaaaucgugcggcaguug	chrIII:4922132..4922217:+
10	chrIV_20999	20.9	13 +/- 21%	0	42	41	0	1	yes	0	ugagaauuuugaaugaaagcu	uuuucauuuaacauucccag	ugagaauuuugaaugaaagcuaccauucagcgcacuagacaguuuucauuuaacauucccag	chrIV:3039448..3039510:-
11	chrI_3447	1.6	55 +/- 9%	0	40	40	0	0	yes	0	ucuucgaucgccagaugcguguc	ccgcucuggggauugguguacg	ucuucgaucgccagaugcgugucguguuuccggcaauuauugaaaaccgaccgcucuggggauugguguacg	chrI:2374191..2374263:-
12	chrIV_22825	0.2	38 +/- 9%	0	37	37	0	0	no	dme-miR-210	gugugcguggaacuuccuccugacg	gcagauggagguucgaugguuagcau	gugugcguggaacuuccuccugacgcuggaaauguggcagauggagguucgaugguuagcau	chrIV:9895389..9895451:-
13	chrIII_14258	0.2	38 +/- 9%	0	37	37	0	0	yes	0	gauggaggaaugaauggaac	ucaucauccaacuucac	ucaucauccaacuucacaagaccaucauuuggucccuuuggugauggaggaaugaauggaac	chrIII:3846771..3846833:-
14	chrI_3204	2.1	27 +/- 18%	0	35	35	0	0	yes	0	uuuccaaacucggaaauugucgg	gacaauuuccgaguuuagccacu	gacaauuuccgaguuuagccacucauuauaaaauuacaugacuaagugcagugaguuuccaaacucggaaauugucgg	chrI:666326..666404:-
15	chrII_10319	1.8	55 +/- 9%	0	35	35	0	0	yes	0	acugugacggcuuauaucuc	gauauaagcugucaaaguga	acugugacggcuuauaucucgguuguaucaggccaaagauauccgagauauaagcugucaaaguga	chrII:11616523..11616589:-
16	chrIII_13854	13.4	13 +/- 21%	0	34	33	0	1	no	0	gaugacgagggcuccgaagac	gagaagagcuguugcuugaggg	gagaagagcuguugcuugagggauggguuacgggcguauccgaugacgagggcuccgaagac	chrIII:1419479..1419541:-
17	chrIV_16631	2.3	27 +/- 18%	0	33	33	0	0	yes	0	auggccuaguggauaagaggg	cucuuauccacuaggccacga	cucuuauccacuaggccacgagugccagcgcccucaaggagucggguccgcauggccuaguggauaagaggg	chrIV:2079009..2079081:+
18	chrIII_14583	0.4	38 +/- 9%	0	29	29	0	0	yes	0	gaugauugucugauccugcag	guguccaugauuaucau	gaugauugucugauccugcagaaugacuguguccaugauuaucau	chrIII:5277321..5277366:-
19	chrIII_16124	2	27 +/- 18%	0	24	24	0	0	yes	0	uagaaacucucaauuccggcag	gccggaaaugcucaguuucggc	gccggaaaugcucaguuucggcaauuugccaauuugcuagaaacucucaauuccggcag	chrIII:12091745..12091804:-
20	chrIII_15929	0.8	38 +/- 9%	0	23	16	7	0	yes	0	aagaaugaucuggaauaugg	gugguuccagcgguucugac	aagaaugaucuggaauauggcgugagaacgcgacgaguucgcguuugccgaagugguuccagcgguucugac	chrIII:10809839..10809911:-
21	chrII_8017	12.4	13 +/- 21%	0	22	21	0	1	yes	0	caaauugucgacuugccguuug	aaauugcagguuugccgauuugc	aaauugcagguuugccgauuugccggaaauuuucaauuccggcaaauugucgacuugccguuug	chrII:12905350..12905414:+
22	chrV_26020	7.4	15 +/- 20%	0	22	21	0	1	no	0	gaggacgaggauuuugagaac	guuucgcggucucaacauuggaa	gaggacgaggauuuugagaacgugcaacgaccucguugauaagauguuucgcggucucaacauuggaa	chrV:10237783..10237851:+
23	chrIII_11109	0.7	38 +/- 9%	0	20	20	0	0	yes	0	auagugggaugugagacagcag	cuugucuccuuccuucuucuc	cuugucuccuuccuucuucucuuuggcaauaagaauagugggaugugagacagcag	chrIII:354691..354747:+
24	chrV_26894	1.6	55 +/- 9%	0	18	16	0	2	no	0	gagaaauuuacggauaaagaacgc	guucuuaguagauuucuacggcac	gagaaauuuacggauaaagaacgcagaaaggcagagaacauauugugauucuggaaguguucuuaguagauuucuacggcac	chrV:19258469..19258551:+
25	chrI_3731	0.1	38 +/- 9%	0	18	18	0	0	yes	dme-miR-276a	gaggaacugauaucgaacggc	cucuucuucuucuuccuccu	gaggaacugauaucgaacggcucggagcaacuuguucuugcucuugcuccugauccucuucuucuucuuccuccu	chrI:3884389..3884464:-
26	chrIII_16242	1.5	55 +/- 9%	0	17	17	0	0	yes	0	uucagggacuuuuuuugcggc	cgcaaaaaaaaauugcugaagc	cgcaaaaaaaaauugcugaagcucaaaaguggccaauuuuagagaguuucagggacuuuuuuugcggc	chrIII:12928880..12928948:-
27	chrIII_15333	0.9	38 +/- 9%	0	17	17	0	0	yes	0	guuucagaagugcuggaaguacuug	aggaguauccugcaguucugcuucau	guuucagaagugcuggaaguacuugauguggucgauggaggaguauccugcaguucugcuucau	chrIII:8265534..8265598:-
28	chrI_3474	0.8	38 +/- 9%	0	17	17	0	0	no	dme-miR-184	gggacggagcugugagaagg	uuccccauagacccaucaccgg	uuccccauagacccaucaccgggagcccgggacggagcugugagaagg	chrI:2492795..2492843:-
29	chrIV_20886	2.9	27 +/- 18%	0	16	14	0	2	no	0	ggcugauuguggaagcucgag	gcgggacuccguacauaugg	gcgggacuccguacauauggccgacacguggcgaauaaguguuccgacaaucggcugauuguggaagcucgag	chrIV:1990615..1990688:-
30	chrIV_25002	2.3	27 +/- 18%	0	16	15	0	1	no	0	guuuuuggauuggcgaggcgg	guagucgcagauuucagaaug	guagucgcagauuucagaaugaacauguuuuuggauuggcgaggcgg	chrIV:16958046..16958093:-
31	chrIV_21007	2.2	27 +/- 18%	0	16	16	0	0	yes	0	cauuuuaaagucgauggacgg	guccauugacuuuaaaauacc	cauuuuaaagucgauggacggcgagauuugauaaaaaaaaauuugaaaaucucgcuguccauugacuuuaaaauacc	chrIV:3119941..3120018:-
32	chrIV_16683	1.9	55 +/- 9%	0	15	13	0	2	yes	0	acggaguuaaauuugaauuuu	aaaauucaaauuuaacuccgu	aaaauucaaauuuaacuccgugacauagagcacacuugucacggaguuaaauuugaauuuu	chrIV:2502447..2502508:+
33	chrV_26808	1.7	55 +/- 9%	0	14	14	0	0	yes	0	uuugcguaguuuguagucuag	aggcuacaaacuacacaaaaa	uuugcguaguuuguagucuagcagaccgaaaauaggaugcguuggucugccaggcuacaaacuacacaaaaa	chrV:18037166..18037238:+
34	chrIV_19413	0.6	38 +/- 9%	0	14	14	0	0	yes	0	uuauugaaagcagagguggg	auccucuguuuuacugagu	auccucuguuuuacugaguuuuuaaauuucggucaggaaguuggaaagcuuauugaaagcagagguggg	chrIV:14321048..14321117:+
35	chrIV_17594	7.6	15 +/- 20%	0	13	10	0	3	yes	0	ucuggaucgauaauguaaacc	aauuacauuauugauccagag	ucuggaucgauaauguaaaccuauugaaucuauagaauuacauuauugauccagag	chrIV:6294563..6294619:+
36	chrIII_15697	5.4	16 +/- 19%	0	13	10	0	3	yes	dme-miR-289	uaaauauuuagcauaccaugc	cuauggucugcuaaacauuuag	uaaauauuuagcauaccaugcuugggucugcuaaauagcuauggucugcuaaacauuuag	chrIII:9805056..9805116:-
37	chrIII_16307	2.2	27 +/- 18%	0	13	13	0	0	yes	0	aaaaugagaacugcaggaccaau	ugguuugcaguucucauuuugg	aaaaugagaacugcaggaccaaucagcgauuugcuccgcccaccccuucugauugguuugcaguucucauuuugg	chrIII:13317465..13317540:-
38	chrIII_14122	1.8	55 +/- 9%	0	13	13	0	0	yes	0	gggauuugagcuucuggagcu	cuucugggaccgcguuuuccgg	cuucugggaccgcguuuuccgguggaauuugggcaguuucagccgggauuugagcuucuggagcu	chrIII:3176921..3176986:-
39	chrII_9811	0.9	38 +/- 9%	0	13	13	0	0	yes	0	gaugguuugcugaacgagacg	acuugucuuggcaaacagucau	gaugguuugcugaacgagacggcaaccauacuugucuuggcaaacagucau	chrII:8576510..8576561:-
40	chrI_4575	1.6	55 +/- 9%	0	12	8	0	4	no	0	guugauuuggaagacuuugg	aguucugagaacaaguugac	guugauuuggaagacuuuggacuucguaccguuggcauccaguucugagaacaaguugac	chrI:7235940..7236000:-
41	chrI_2795	1.8	55 +/- 9%	0	11	11	0	0	yes	0	ucuuguaguuuguagccugag	gaggcuacaaacuacaaaauu	gaggcuacaaacuacaaaauuuauagccucacucaauucugguugaggcugaaaaucuuguaguuuguagccugag	chrI:14421085..14421161:+
42	chrIII_13382	1.5	55 +/- 9%	0	11	11	0	0	yes	0	aggacuacacugcgcgggggac	cccccacgccguguacuccucc	aggacuacacugcgcgggggacuagaaacccaccuagucccccacgccguguacuccucc	chrIII:11946397..11946457:+
43	chrIII_16050	1	55 +/- 9%	0	11	8	0	3	no	0	gauucgaauuguaccgucgg	gaaugguacugugcucccugg	gaaugguacugugcucccuggccacccgacauugacgccauuguugccucgcggcgagagauucgaauuguaccgucgg	chrIII:11534187..11534266:-
44	chrII_10300	0.7	38 +/- 9%	0	11	11	0	0	yes	0	uaucacugcagagaaaaac	uuuucacccggugauagc	uuuucacccggugauagcgaguuguuagaaguaucuaucacugcagagaaaaac	chrII:11538243..11538297:-
45	chrV_28376	0.5	38 +/- 9%	0	11	11	0	0	yes	0	gggaucggugcuguggaugc	auuucgcaccgaguguccgu	auuucgcaccgaguguccguuguaccucucguuuuucuuucccguucaaugggaucggugcuguggaugc	chrV:13626537..13626607:-
46	chrIV_22380	0	38 +/- 9%	0	11	10	1	0	yes	0	auggccuggcaacagaaggug	uguuuaguugcucccaacu	uguuuaguugcucccaacuugaucugaauucauucgcaucaucuggugagaucucagaaucauauggccuggcaacagaaggug	chrIV:7482540..7482624:-
47	chrIV_22967	0.6	38 +/- 9%	0	10	10	0	0	yes	0	gagauggguucgucguggaag	uccaagagaagagaauccaggugga	gagauggguucgucguggaagaugcauuuccaagagaagagaauccaggugga	chrIV:10386443..10386496:-
48	chrIII_14154	0.6	38 +/- 9%	0	10	10	0	0	yes	0	gagcucgagcucugagcgg	gcucggagagcuucu	gcucggagagcuucuuccgcugagcucgagcucugagcgg	chrIII:3419500..3419540:-
	Day8/aging worms
1	chrIV_7079	6853.7	45 +/- 50%	0	13439	13438	0	1	yes	0	aguggaguggaugacgacgac	cgucgucauccacuccacc	cgucgucauccacuccaccgaccagcacacagagacucaguggaguggaugacgacgac	chrIV:14780869..14780928:+
2	chrII_3811	1.8	56 +/- 23%	0	86	86	0	0	yes	0	acugugacggcuuauaucuc	gauauaagcugucaaaguga	acugugacggcuuauaucucgguuguaucaggccaaagauauccgagauauaagcugucaaaguga	chrII:11616523..11616589:-
3	chrI_529	0.6	46 +/- 18%	0	51	51	0	0	yes	0	uucggaaguggaggaggauccuuug	gaggaucagguggcuuuggaggu	gaggaucagguggcuuuggagguagugcaacuggauucggaaguggaggaggauccuuug	chrI:6855226..6855286:+
4	chrIV_8880	0.1	46 +/- 18%	0	35	35	0	0	yes	0	uuaaaguauguuugucgaac	uugucggaccauacauauagu	uugucggaccauacauauagugguaucaucaguuguuuuuugauacccacuuaaaguauguuugucgaac	chrIV:16237018..16237088:-
5	chrI_301	1	56 +/- 23%	0	23	23	0	0	yes	0	gacggcuucuggaugaauauc	uauucagccagugucucau	uauucagccagugucucauucuugacggcuucuggaugaauauc	chrI:4170501..4170545:+
6	chrI_1429	1.2	56 +/- 23%	0	11	11	0	0	yes	0	ucuucgaucgccagaugcguguc	ccgcucuggggauugguguacg	ucuucgaucgccagaugcgugucguguuuccggcaauuauugaaaaccgaccgcucuggggauugguguacg	chrI:2374191..2374263:-
7	chrIII_6003	1.4	56 +/- 23%	0	10	10	0	0	yes	0	aaaaugagaacugcaggaccaau	ugguuugcaguucucauuuugg	aaaaugagaacugcaggaccaaucagcgauuugcuccgcccaccccuucugauugguuugcaguucucauuuugg	chrIII:13317465..13317540:-
8	chrI_164	1.2	56 +/- 23%	0	10	10	0	0	yes	0	cgcgggacuagucaagugucgg	gacacuuuccgguuuugcgaa	cgcgggacuagucaagugucggcugcaaccagagcagccgacacuuuccgguuuugcgaa	chrI:2538612..2538672:+
9	chrIII_4919	0.2	46 +/- 18%	0	10	10	0	0	yes	0	uuuacgugaaacugucgaga	ucgcagcgaacgggagag	ucgcagcgaacgggagagaacugcaaacuggcuagcugccaagugaguuuguuuuacgugaaacugucgaga	chrIII:11920355..11920427:+
