# Supplementary material for: PHA-4/FOXA-regulated microRNA feed forward loops during Caenorhabditis elegans dietary restriction
Source: Aging (Albany NY). 2014 Oct 31;6(10):835–51. doi: 10.18632/aging.100697 (PMC4247386; doi:10.18632/aging.100697)
Supplement: Supplementary file 10 [file aging-06-835-s010.xls]

## Sheet: Suppl Table 9
Table S9: Predicted novel miRNA in WT
	Day 1/young-adult worms
S No.	provisional id	miRDeep2 score	estimated probability that the miRNA candidate is a true positive	rfam alert	total read count	mature read count	loop read count	star read count	significant randfold p-value	example miRBase miRNA with the same seed	consensus mature sequence	consensus star sequence	consensus precursor sequence	precursor coordinate
1	chrV_17207	302.9	34 +/- 36%	0	631	630	0	1	no	0	gaauuucaaucgauuguugaacgga	gauucgaagauauaggaaau	gaauuucaaucgauuguugaacggaagaagacgucauuuuuuagauucgaagauauaggaaau	chrV:15056266..15056329:-
2	chrIII_9218	108.4	34 +/- 36%	0	223	222	0	1	no	0	gcaacgacauaaacaucugaaaacg	uuucggagugucguugug	uuucggagugucguugugcucaaacuuacauccgcaacgacauaaacaucugaaaacg	chrIII:11506123..11506181:-
3	chrIV_13467	0.2	49 +/- 13%	0	63	63	0	0	no	dme-miR-210	gugugcguggaacuuccuccugacg	gcagauggagguucgaugguuagcau	gugugcguggaacuuccuccugacgcuggaaauguggcagauggagguucgaugguuagcau	chrIV:9895389..9895451:-
4	chrIV_14556	0.3	49 +/- 13%	0	37	37	0	0	yes	0	ugagugaacuuaucagcagg	uguuucaguagcucugu	uguuucaguagcucuguauaaacgcugucuauugcguuguacugguugagugaacuuaucagcagg	chrIV:16138865..16138931:-
5	chrIII_6481	0.4	49 +/- 13%	0	31	31	0	0	yes	0	auagugggaugugagacagcag	cuugucuccuuccuucuucuc	cuugucuccuuccuucuucucuuuggcaauaagaauagugggaugugagacagcag	chrIII:354691..354747:+
6	chrIII_6576	1.3	66 +/- 14%	0	29	28	0	1	no	0	gcaaaugaguucauggauugu	acugucauucuuuugugcuc	gcaaaugaguucauggauugugcugauuucaauuguuccaauaacauucagcuuuauaacugucauucuuuugugcuc	chrIII:2833530..2833608:+
7	chrI_2107	1.6	66 +/- 14%	0	26	26	0	0	yes	0	ucuucgaucgccagaugcguguc	ccgcucuggggauugguguacg	ucuucgaucgccagaugcgugucguguuuccggcaauuauugaaaaccgaccgcucuggggauugguguacg	chrI:2374191..2374263:-
8	chrIV_14572	0.1	49 +/- 13%	0	26	26	0	0	yes	0	uuaaaguauguuugucgaac	uugucggaccauacauauagu	uugucggaccauacauauagugguaucaucaguuguuuuuugauacccacuuaaaguauguuugucgaac	chrIV:16237018..16237088:-
9	chrII_4219	1.5	66 +/- 14%	0	25	24	0	1	no	0	auuugaugacaggcuacugaacaa	guucaguccgggauaauauuuaaug	guucaguccgggauaauauuuaaugauuugaugacaggcuacugaacaa	chrII:6484003..6484052:+
10	chrI_234	11.5	34 +/- 36%	0	20	19	0	1	yes	0	cgcgggacuagucaagugucgg	cgacacuuuccgguuuugcga	cgcgggacuagucaagugucggcugcaaccagagcagccgacacuuuccgguuuugcga	chrI:2538612..2538671:+
11	chrI_2370	0.5	49 +/- 13%	0	18	18	0	0	yes	0	gugauuguagguauuugaagacga	guuuuuauuuccacuacuugauauau	guuuuuauuuccacuacuugauauauagggagccacguggcuuucuuugugauuguagguauuugaagacga	chrI:4603925..4603997:-
12	chrIV_11478	0.8	49 +/- 13%	0	17	17	0	0	yes	0	gauggaacugugagcaaauug	aaaauguuccagaucuacgu	gauggaacugugagcaaauugccaaugaagguaggucuaggcgugccugccuacugccuaucuugugaaaauguuccagaucuacgu	chrIV:14800727..14800814:+
13	chrIV_12335	0.3	49 +/- 13%	0	16	16	0	0	yes	0	ugagaauuuugaaugaaagcu	uuuucauuuaacauucccaga	ugagaauuuugaaugaaagcuaccauucagcgcacuagacaguuuucauuuaacauucccaga	chrIV:3039447..3039510:-
14	chrV_16078	1.6	66 +/- 14%	0	14	12	0	2	no	0	gagaaauuuacggauaaagaacgc	guucuuaguagauuucuacg	gagaaauuuacggauaaagaacgcagaaaggcagagaacauauugugauucuggaaguguucuuaguagauuucuacg	chrV:19258469..19258547:+
15	chrIV_9541	2.3	43 +/- 27%	0	13	13	0	0	yes	0	auggccuaguggauaagaggg	cucuuauccacuaggccacga	cucuuauccacuaggccacgagugccagcgcccucaaggagucggguccgcauggccuaguggauaagaggg	chrIV:2079009..2079081:+
16	chrII_4895	2	43 +/- 27%	0	13	13	0	0	yes	0	caaauugucgacuugccguuug	aauugcagguuugccgauuugcc	aauugcagguuugccgauuugccggaaauuuucaauuccggcaaauugucgacuugccguuug	chrII:12905351..12905414:+
17	chrI_1984	2.1	43 +/- 27%	0	12	12	0	0	yes	0	uuccaaacucggaaauugucgg	gacaauuuccgaguuuagccac	gacaauuuccgaguuuagccacucauuauaaaauuacaugacuaagugcagugaguuuccaaacucggaaauugucgg	chrI:666326..666404:-
18	chrIII_6847	1.8	66 +/- 14%	0	12	12	0	0	yes	0	uuuaaaaucgugcggcaguug	acugccgcacgguuuuaaaau	acugccgcacgguuuuaaaaucauuuuuucuuguuaauccucgcucuauugauaaaaauacaauuuuaaaaucgugcggcaguug	chrIII:4922132..4922217:+
19	chrII_6187	2	43 +/- 27%	0	10	9	0	1	no	0	guugacgucggcuucagcgg	gaugaggcggugucgauggc	guugacgucggcuucagcggcaguuuucuucagugggcgaccgcgucccuucuugacuggugaugaggcggugucgauggc	chrII:11917079..11917160:-
20	chrIII_9268	1.1	66 +/- 14%	0	10	10	0	0	yes	0	uagaaacucucaauuccggcag	gccggaaaugcucaguuucggc	gccggaaaugcucaguuucggcaauuugccaauuugcuagaaacucucaauuccggcag	chrIII:12091745..12091804:-
21	chrII_6388	0.7	49 +/- 13%	0	10	10	0	0	yes	0	caucagauggagcacgaagg	uucggccacaucugaacuc	uucggccacaucugaacuccaaggagauugcucccccuggucaucagauggagcacgaagg	chrII:14318433..14318494:-
	Day 8/ aging worms
1	chrIV_14803	21048.3	37 +/- 31%	0	41281	41276	1	4	yes	0	aguggaguggaugacgacgacg	cgucgucgucauccacuccac	cgucgucgucauccacuccaccgaccagcacacagagacucaguggaguggaugacgacgacg	chrIV:14780866..14780929:+
2	chrIV_17270	3.1	60 +/- 19%	0	2113	2112	0	1	yes	0	uggaguggaugacgacgacg	cgucgucgucauccacuccac	cgucgucgucauccacuccacugagucucugugugcuggucgguggaguggaugacgacgacg	chrIV:14780865..14780928:-
3	chrX_21338	558.9	37 +/- 31%	0	1104	1102	0	2	no	0	gggccucgagauugagaauuauuuu	gcguaauucucuguucuccuggcgc	gggccucgagauugagaauuauuuugcguaauucucuguucuccuggcgc	chrX:1648153..1648203:+
4	chrI_615	1	81 +/- 7%	0	226	226	0	0	yes	0	gacggcuucuggaugaauaucc	guauucagccagugucucau	guauucagccagugucucauucuugacggcuucuggaugaauaucc	chrI:4170500..4170546:+
5	chrIII_12819	67.7	37 +/- 31%	0	130	118	0	12	yes	0	aaaaugagaacugcaggaccaau	uugguuugcaguucucauuuug	aaaaugagaacugcaggaccaaucagcgauuugcuccgcccaccccuucugauugguuugcaguucucauuuug	chrIII:13317466..13317540:-
6	chrIV_16430	3.7	60 +/- 19%	0	103	103	0	0	yes	cbr-miR-42	gaccggguuaguaguuaauau	auuagcugagcaaccgguuuu	auuagcugagcaaccgguuuuauuuacagaaaaaaaugaccggguuaguaguuaauau	chrIV:8500006..8500064:-
7	chrII_7951	1.8	81 +/- 7%	0	93	93	0	0	yes	0	acugugacggcuuauaucuc	gauauaagcugucaaaguga	acugugacggcuuauaucucgguuguaucaggccaaagauauccgagauauaagcugucaaaguga	chrII:11616523..11616589:-
8	chrIV_15614	1.3	81 +/- 7%	0	72	72	0	0	yes	0	auggacgcgcgaauuugac	caauuucucguuccuugg	caauuucucguuccuuggcacugugaccacgucgaaauaguauggacgcgcgaauuugac	chrIV:3322709..3322769:-
9	chrV_19644	1.7	81 +/- 7%	0	47	47	0	0	yes	0	gcuggggcgacggaacgau	cgauuuuucgcaaggag	cgauuuuucgcaaggaguuacgccacgugucggcguugcucgcuggggcgacggaacgau	chrV:1869531..1869591:-
10	chrIV_15571	2.2	79 +/- 9%	0	38	38	0	0	yes	0	cauuuuaaagucgauggacggc	uguccauugacuuuaaaauacc	cauuuuaaagucgauggacggcgagauuugauaaaaaaaaauuugaaaaucucgcuguccauugacuuuaaaauacc	chrIV:3119941..3120018:-
11	chrIV_14709	0.4	56 +/- 10%	0	30	30	0	0	yes	0	uauugaaagcagaggugggc	aauccucuguuuuacugag	aauccucuguuuuacugaguuuuuaaauuucggucaggaaguuggaaagcuuauugaaagcagaggugggc	chrIV:14321047..14321118:+
12	chrI_2642	2.1	79 +/- 9%	0	29	29	0	0	yes	0	uuuccaaacucggaaauugucgg	gacaauuuccgaguuuagccacu	gacaauuuccgaguuuagccacucauuauaaaauuacaugacuaagugcagugaguuuccaaacucggaaauugucgg	chrI:666326..666404:-
13	chrII_7124	1.9	81 +/- 7%	0	24	24	0	0	yes	0	uuacuguauugauugaaggcgc	gccuuuaagaauacaguaacc	gccuuuaagaauacaguaacccauuccucguuuugaaaguuaccggcgguuacuguauugauugaaggcgc	chrII:5386663..5386734:-
14	chrII_8324	0	56 +/- 10%	0	23	23	0	0	yes	0	aagaagaccgguggagauaagga	cgaacauccaagcuguucuucuucc	cgaacauccaagcuguucuucuuccaaagaagaccgguggagauaagga	chrII:13817672..13817721:-
15	chrI_328	2	79 +/- 9%	0	20	20	0	0	yes	0	cgcgggacuagucaagugucgg	gacacuuuccgguuuugcgaa	cgcgggacuagucaagugucggcugcaaccagagcagccgacacuuuccgguuuugcgaa	chrI:2538612..2538672:+
16	chrII_8442	1.6	81 +/- 7%	0	20	19	0	1	yes	0	caucagauggagcacgaagg	cggccacaucugaacucca	cggccacaucugaacuccaaggagauugcucccccuggucaucagauggagcacgaagg	chrII:14318433..14318492:-
17	chrI_152	2.2	79 +/- 9%	0	19	19	0	0	yes	0	uauuuuaaauucgauggacggc	cguccaucgacuuuaaaauacc	uauuuuaaauucgauggacggcgagauuugguuaaaaaaauuuuaaaaaucucgccguccaucgacuuuaaaauacc	chrI:1252818..1252895:+
18	chrII_8217	2.3	79 +/- 9%	0	18	18	0	0	yes	0	uauuuaaaauucgauggacggc	cguccaucgacuuuuaaauacc	uauuuaaaauucgauggacggcgaguuuuuguucaaaaaaaauuaaaaaucucgccguccaucgacuuuuaaauacc	chrII:13190042..13190119:-
19	chrX_21327	0.9	56 +/- 10%	0	18	18	0	0	yes	0	gaaaggcaagcgugagguga	accuuugacuuuucgc	accuuugacuuuucgcuauaguguacaaaugaggcgaaaggcaagcgugagguga	chrX:1536928..1536983:+
20	chrIII_10585	5.4	57 +/- 22%	0	17	17	0	0	yes	dme-miR-184	uggacggagcgacgaucgcugau	cagcaucuucgaacuccgcccacu	cagcaucuucgaacuccgcccacuccgccugauugguugaaaaguggacggagcgacgaucgcugau	chrIII:12702471..12702538:+
21	chrIV_13117	1.9	81 +/- 7%	0	16	14	0	2	yes	0	acggaguuaaauuugaauuuu	aaaauucaaauuuaacuccgu	aaaauucaaauuuaacuccgugacauagagcacacuugucacggaguuaaauuugaauuuu	chrIV:2502447..2502508:+
22	chrIV_17489	2.8	79 +/- 9%	0	14	14	0	0	yes	0	acguuuaacucgcagcggg	cacugcgaguuaaacgcag	acguuuaacucgcagcgggcggagacagcucgucacgcccacugcgaguuaaacgcag	chrIV:15861661..15861719:-
23	chrI_4596	2.1	79 +/- 9%	0	14	14	0	0	yes	0	aauagacgggaaauaauguaa	acauuauuuuccgucuauugc	acauuauuuuccgucuauugccggguuucaccuggaaaaccugcaauagacgggaaauaauguaa	chrI:15018071..15018136:-
24	chrIII_8708	2	79 +/- 9%	0	14	14	0	0	yes	0	auuuuaaagacgauagacggc	cguccaucgacuuuaaaauac	auuuuaaagacgauagacggcgugauuugguuaaaaaaaauuaaaaaucucgccguccaucgacuuuaaaauac	chrIII:1459217..1459291:+
25	chrV_19280	1.7	81 +/- 7%	0	13	13	0	0	yes	0	uuugcguaguuuguagucuag	aggcuacaaacuacacaaaaa	uuugcguaguuuguagucuagcagaccgaaaauaggaugcguuggucugccaggcuacaaacuacacaaaaa	chrV:18037166..18037238:+
26	chrI_3170	1.6	81 +/- 7%	0	13	13	0	0	yes	0	uuccgauuuuucuguagauc	ucuaccagaauugugggaauu	ucuaccagaauugugggaauuuagaugacaucacauuuuucugaauuaaaaauuccgauuuuucuguagauc	chrI:4700838..4700910:-
27	chrI_181	2.3	79 +/- 9%	0	12	12	0	0	yes	0	aauagacgggaaauaauguag	acauuauuucccguuaauugc	acauuauuucccguuaauugccggguuucauccgggaaaaacuugcaauagacgggaaauaauguag	chrI:1526577..1526644:+
28	chrV_19612	2	79 +/- 9%	0	12	12	0	0	yes	0	ucagcgaacggcaacuuucag	gaaaguugccguuugccagaa	gaaaguugccguuugccagaaaggugucguuaaaguuuuucagcgaacggcaacuuucag	chrV:1284886..1284946:-
29	chrI_3316	1.3	81 +/- 7%	0	12	12	0	0	yes	0	gaggguacggagguagaacuu	cuucugggccauucuuucccucga	cuucugggccauucuuucccucgacgagaucgaagagaaccucuucaucguccccgaggguacggagguagaacuu	chrI:5619959..5620035:-
30	chrV_19508	1.2	81 +/- 7%	0	12	12	0	0	yes	0	gauggcuguagcuggagacg	uuuugagagcucgucaucga	gauggcuguagcuggagacggauuucuucgguuuugagagcucgucaucga	chrV:20732905..20732956:+
31	chrIII_10409	1.4	81 +/- 7%	0	11	11	0	0	yes	0	aagacguagaucguggcgagac	cucgucacgaauugcgugauuuu	cucgucacgaauugcgugauuuuggacgcuucuaggauccaaaagacguagaucguggcgagac	chrIII:11115481..11115545:+
32	chrI_3762	0.7	56 +/- 10%	0	11	11	0	0	yes	0	guuggcggcuguucggaga	uuccagagccuugauuu	uuccagagccuugauuuuauuguuggcggcuguucggaga	chrI:8763997..8764037:-
33	chrIII_12742	0.6	56 +/- 10%	0	10	10	0	0	yes	0	uucagggacuuuuuuugcggc	cgcaaaaaaaaauugcugaagc	cgcaaaaaaaaauugcugaagcucaaaaguggccaauuuuagagaguuucagggacuuuuuuugcggc	chrIII:12928880..12928948:-
34	chrII_6705	0.4	56 +/- 10%	0	10	10	0	0	yes	0	uacggauuuuaauggauuuu	aauccauuaaaaucugaauu	uacggauuuuaauggauuuuaugcuuaaaaaucgcuuaaaauccauuaaaaucugaauu	chrII:1128528..1128587:-
35	chrII_7543	0	56 +/- 10%	0	10	10	0	0	yes	0	gaugguuugcugaacgagacg	acuugucuuggcaaacagucau	gaugguuugcugaacgagacggcaaccauacuugucuuggcaaacagucau	chrII:8576510..8576561:-
