# Supplementary material for: PHA-4/FOXA-regulated microRNA feed forward loops during Caenorhabditis elegans dietary restriction
Source: Aging (Albany NY). 2014 Oct 31;6(10):835–51. doi: 10.18632/aging.100697 (PMC4247386; doi:10.18632/aging.100697)
Supplement: Supplementary file 11 [file aging-06-835-s011.xls]

## Sheet: Suppl Table 10
Table S10: Regulation of novel miRNA that are common to eat2(ad1116) and WT
			Read count
Day	Mature miRNA sequence	Fold change (eat-2(ad1116)/WT)	WT	eat-2(ad1116)
1	cgcgggacuagucaagugucgg	5	20	100
	uuuaaaaucgugcggcaguug	4.58333	12	55
	ugagugaacuuaucagcagg	3.48649	37	129
	uuaaaguauguuugucgaac	3.15385	26	82
	ugagaauuuugaaugaaagcu	2.625	16	42
	auggccuaguggauaagaggg	2.53846	13	33
	uagaaacucucaauuccggcag	2.4	10	24
	caaauugucgacuugccguuug	1.69231	13	22
	ucuucgaucgccagaugcguguc	1.53846	26	40
	auagugggaugugagacagcag	0.645161	31	20
	gugugcguggaacuuccuccugacg	0.587302	63	37
	gcaacgacauaaacaucugaaaacg	0.295964	223	66
	gagaaauuuacggauaaagaacgc	1.28571	14	18
8	acugugacggcuuauaucuc	0.924731	93	86
	aaaaugagaacugcaggaccaau	0.0769231	130	10
	cgcgggacuagucaagugucgg	0.5	20	10
