# Supplementary material for: PHA-4/FOXA-regulated microRNA feed forward loops during Caenorhabditis elegans dietary restriction
Source: Aging (Albany NY). 2014 Oct 31;6(10):835–51. doi: 10.18632/aging.100697 (PMC4247386; doi:10.18632/aging.100697)
Supplement: Supplementary file 12 [file aging-06-835-s012.xls]

## Sheet: Suppl Table 11
Table S11: Details of 3 selected novel miRNA candidate used for validation
			Read count
			Young-adult	Young-adult
Novel miRNA I.D	Chr. no.	Novel mature miRNA Sequence	WT (Day 1)	eat-2(ad1116) Day 1	Validated
NmiR-1	III	gcaacgacauaaacaucugaaaacg	223	66	yes
NmiR-2	IV	aguggaguggaugacgacgacg	NA	1101	yes
NmiR-6	V	gaauuucaaucgauuguugaacgga	631	NA	yes
