# Supplementary material for: PHA-4/FOXA-regulated microRNA feed forward loops during Caenorhabditis elegans dietary restriction
Source: Aging (Albany NY). 2014 Oct 31;6(10):835–51. doi: 10.18632/aging.100697 (PMC4247386; doi:10.18632/aging.100697)
Supplement: Supplementary file 13 [file aging-06-835-s013.xls]

## Sheet: Suppl Table 12
Table S12: The number of targets predicted bioinformatically for
miRNAs upregulated in young-adult eat-2(ad1116) worms collected on day 1 of adulthood
S No.	miRNA type	miRanda	Targetscan	Common
1	miR-71	1273	2330	782
2	miR-43	910	16611	744
3	miR-86	1338	1528	723
4	miR-355	1298	2049	625
5	miR-85	1176	3209	603
6	miR-2	896	1649	568
7	miR-1018	1085	1503	564
8	miR-60	853	2651	544
9	miR-80	941	1758	497
10	miR-81	877	1758	470
11	miR-82	912	1758	463
12	miR-255	1067	1094	430
13	miR-236	653	1469	362
14	miR-235	529	1090	315
15	miR-87	803	805	313
16	miR-254	653	1737	306
17	miR-246	556	1277	301
18	miR-44	478	602	227
19	miR-45	478	602	227
20	miR-77	433	986	226
21	miR-70	409	1208	225
22	miR-79	1056	381	217
23	miR-1	861	381	210
24	miR-75	694	381	210
25	miR-228	364	648	209
26	miR-358	413	970	193
27	miR-239b	379	1252	191
28	miR-239a	388	1252	187
29	miR-259	429	840	186
30	miR-238	362	1252	183
31	miR-784	421	478	183
32	miR-55	316	625	179
33	miR-54	308	625	176
34	miR-56	295	625	176
35	miR-51	271	625	175
36	miR-52	298	625	174
37	miR-793	373	561	163
38	miR-84	343	561	150
39	miR-1830	416	533	135
40	miR-73	475	207	135
41	miR-253	294	633	133
42	miR-72	456	207	133
43	miR-74	472	207	132
44	miR-46	204	545	100
45	miR-47	208	545	98
46	miR-83	211	343	95
47	miR-49	187	343	90
48	miR-63	618	158	79
49	miR-64	558	158	79
50	miR-65	561	158	79
51	miR-66	623	158	77
52	miR-229	573	158	76
53	miR-35	1831	271	76
54	miR-1829b	154	381	59
55	miR-252	539	78	54
56	miR-39	118	271	48
57	miR-36	113	271	47
58	miR-38	112	271	47
59	miR-41	112	271	47
60	miR-37	113	271	46
61	miR-40	114	271	46
62	miR-42	109	271	46
63	miR-240	77	296	41
64	miR-243	114	305	34
65	miR-4937	0	0	0
