# Supplementary material for: PHA-4/FOXA-regulated microRNA feed forward loops during Caenorhabditis elegans dietary restriction
Source: Aging (Albany NY). 2014 Oct 31;6(10):835–51. doi: 10.18632/aging.100697 (PMC4247386; doi:10.18632/aging.100697)
Supplement: Supplementary file 14 [file aging-06-835-s014.xls]

## Sheet: Suppl Table 13
Table S13: Identity of genes predicted to be targets of miRNAs upregulated in young-adult (day 1) eat-2(ad1116) worms
S No.	Gene WB ID	Gene Public Name	Sequence Name (Transcript)	No. of miRNA's targetting the gene
1	WBGene00006365	syg-1	K02E10.8a	18
2	WBGene00004208	ptc-1	ZK675.1.1	16
3	WBGene00015519	C06E1.3	C06E1.3	16
4	WBGene00017891	rgl-1	F28B4.2a	16
5	WBGene00002081	ina-1	F54G8.3.1	15
6	WBGene00003423	msi-1	R10E9.1.1	15
7	WBGene00008437	DH11.4	DH11.4	15
8	WBGene00011221	R10E12.2	R10E12.2	15
9	WBGene00016428	C35A11.1	C35A11.1	15
10	WBGene00017430	F13H6.1	F13H6.1a	15
11	WBGene00000523	clc-2	C01C10.1	14
12	WBGene00004344	rgs-1	C05B5.7a	14
13	WBGene00017438	F13H8.5	F13H8.5	14
14	WBGene00001182	egl-13	T22B7.1a.1	13
15	WBGene00002074	ima-3	F32E10.4.1	13
16	WBGene00003015	lin-29	W03C9.4a	13
17	WBGene00003602	nhr-3	H01A20.1.1	13
18	WBGene00004155	pqn-73	W01C9.3a	13
19	WBGene00004254	pxf-1	T14G10.2a.1	13
20	WBGene00004984	spn-4	ZC404.8.1	13
21	WBGene00007841	C31C9.7	C31C9.7	13
22	WBGene00013415	Y64G10A.6	Y64G10A.6	13
23	WBGene00018369	F42H10.5	F42H10.5.1	13
24	WBGene00001170	egl-1	F23B12.9	12
25	WBGene00001490	frm-3	H05G16.1	12
26	WBGene00003012	lin-26	F18A1.2.1	12
27	WBGene00003567	ncx-2	C10G8.5a	12
28	WBGene00003772	nlr-1	F20B10.1	12
29	WBGene00006826	unc-97	F14D12.2.1	12
30	WBGene00006943	wrm-1	B0336.1	12
31	WBGene00010351	cbd-1	H02I12.1.1	12
32	WBGene00011956	T23F11.4	T23F11.4	12
33	WBGene00012796	Y43F4A.1	Y43F4A.1c	12
34	WBGene00013689	bath-40	Y105E8B.4.1	12
35	WBGene00018403	F44A2.3	F44A2.3	12
36	WBGene00019304	K02D10.4	K02D10.4.1	12
37	WBGene00019697	M01B12.4	M01B12.4a.1	12
38	WBGene00000083	adt-2	F08C6.1a.1	11
39	WBGene00000548	clr-1	F56D1.4a	11
40	WBGene00000584	cog-1	R03C1.3a	11
41	WBGene00002123	inx-1	C16E9.4a	11
42	WBGene00003166	mec-2	F14D12.4a	11
43	WBGene00003718	nhr-128	F44C8.5a	11
44	WBGene00004889	smp-1	Y54E5B.1a	11
45	WBGene00006640	tsp-14	F39C12.3a.1	11
46	WBGene00006701	ubc-1	C35B1.1.1	11
47	WBGene00006746	unc-6	F41C6.1.1	11
48	WBGene00007799	nrx-1	C29A12.4a	11
49	WBGene00007956	C35C5.6	C35C5.6	11
50	WBGene00008803	lips-10	F14E5.5	11
51	WBGene00009717	dep-1	F44G4.8a	11
52	WBGene00012124	T28D6.4	T28D6.4	11
53	WBGene00015088	B0252.3	B0252.3a.1	11
54	WBGene00015357	C02F12.8	C02F12.8	11
55	WBGene00015687	C10G11.7	C10G11.7.1	11
56	WBGene00016354	rig-6	C33F10.5a	11
57	WBGene00017826	tag-340	F26F4.4.1	11
58	WBGene00017923	F29B9.8	F29B9.8.1	11
59	WBGene00020023	R12C12.3	R12C12.3	11
60	WBGene00022861	dve-1	ZK1193.5a	11
61	WBGene00000070	acy-3	C44F1.5	10
62	WBGene00000186	ark-1	C01C7.1a	10
63	WBGene00000908	daf-12	F11A1.3a	10
64	WBGene00001159	eff-1	C26D10.5a	10
65	WBGene00001580	gex-3	F28D1.10	10
66	WBGene00003254	mig-23	R07E4.4	10
67	WBGene00003561	ncr-1	F02E8.6	10
68	WBGene00003598	nhl-2	F26F4.7	10
69	WBGene00003618	nhr-19	E02H1.7	10
70	WBGene00003623	nhr-25	F11C1.6a.1	10
71	WBGene00003735	nhx-8	Y18D10A.6a	10
72	WBGene00003771	nlp-33	T19C4.7	10
73	WBGene00004507	rpy-1	C18H9.7	10
74	WBGene00005019	sqv-1	D2096.4.1	10
75	WBGene00006815	unc-83	W01A11.3a	10
76	WBGene00007242	C01G12.1	C01G12.1	10
77	WBGene00007270	C03C10.4	C03C10.4	10
78	WBGene00007545	C13B4.1	C13B4.1a	10
79	WBGene00008686	F11A10.5	F11A10.5	10
80	WBGene00008924	F17E5.2	F17E5.2	10
81	WBGene00009389	F35B12.10	F35B12.10	10
82	WBGene00009587	F40F11.2	F40F11.2a	10
83	WBGene00009678	F44D12.1	F44D12.1	10
84	WBGene00010259	F58E10.1	F58E10.1a	10
85	WBGene00010397	H13N06.4	H13N06.4a	10
86	WBGene00011498	T05G5.1	T05G5.1	10
87	WBGene00011692	T10G3.1	T10G3.1	10
88	WBGene00011895	T21C9.9	T21C9.9	10
89	WBGene00014023	tag-256	ZK637.3.1	10
90	WBGene00017834	F26F12.3	F26F12.3a.1	10
91	WBGene00018009	F33D11.12	F33D11.12.1	10
92	WBGene00020251	T05C1.4	T05C1.4a	10
93	WBGene00022538	ZC190.4	ZC190.4	10
94	WBGene00022788	ZK682.2	ZK682.2.1	10
95	WBGene00022816	fbn-1	ZK783.1	10
96	WBGene00000020	abt-2	F12B6.1	9
97	WBGene00000237	bam-2	Y71F9AR.1	9
98	WBGene00000451	ceh-30	C33D12.7	9
99	WBGene00000792	crb-1	F11C7.4	9
100	WBGene00000870	cyd-1	Y38F1A.5.1	9
101	WBGene00000900	daf-4	C05D2.1a.1	9
102	WBGene00000914	daf-19	F33H1.1a	9
103	WBGene00000995	die-1	C18D1.1.1	9
104	WBGene00001135	eat-4	ZK512.6	9
105	WBGene00001187	egl-19	C48A7.1a	9
106	WBGene00001453	flp-10	T06C10.4.1	9
107	WBGene00001519	gar-3	Y40H4A.1a.1	9
108	WBGene00001708	grk-1	F19C6.1	9
109	WBGene00002129	inx-7	K02B2.4	9
110	WBGene00002132	inx-10	T18H9.5a	9
111	WBGene00002140	inx-18	C18H7.2a	9
112	WBGene00002210	kin-29	F58H12.1	9
113	WBGene00002232	kpc-1	F11A6.1a.1	9
114	WBGene00002632	let-413	F26D11.11a	9
115	WBGene00003520	nas-1	F45G2.1	9
116	WBGene00003953	pbs-7	F39H11.5.1	9
117	WBGene00004163	pqn-82	Y39A3CR.7	9
118	WBGene00004184	prl-1	T19D2.2.1	9
119	WBGene00004349	rgs-6	C41G11.3	9
120	WBGene00004369	rig-1	K09E2.4a	9
121	WBGene00004457	rpm-1	C01B7.6	9
122	WBGene00004729	sax-3	ZK377.2a	9
123	WBGene00004859	sma-5	W06B3.2a	9
124	WBGene00004892	sms-1	H21P03.3a	9
125	WBGene00004898	snb-2	F23H12.1.1	9
126	WBGene00006324	sup-17	DY3.7.1	9
127	WBGene00006747	unc-7	R07D5.1a	9
128	WBGene00006818	unc-86	C30A5.7a	9
129	WBGene00006833	unc-108	F53F10.4.1	9
130	WBGene00008006	tag-325	C38D4.5.1	9
131	WBGene00008032	C39E9.8	C39E9.8a	9
132	WBGene00008876	F16A11.1	F16A11.1a	9
133	WBGene00009142	F26A3.4	F26A3.4.1	9
134	WBGene00009304	eva-1	F32A7.3a	9
135	WBGene00009724	F45D3.4	F45D3.4a.1	9
136	WBGene00010320	F59B10.4	F59B10.4a	9
137	WBGene00010453	fozi-1	K01B6.1	9
138	WBGene00010828	M02B1.3	M02B1.3.1	9
139	WBGene00010913	M110.3	M110.3	9
140	WBGene00011760	T13H5.6	T13H5.6	9
141	WBGene00011835	T19B10.8	T19B10.8	9
142	WBGene00011994	T24F1.2	T24F1.2.1	9
143	WBGene00012125	T28D6.5	T28D6.5a.1	9
144	WBGene00015567	bath-44	C07D10.2a.1	9
145	WBGene00015754	C14B9.8	C14B9.8.1	9
146	WBGene00016261	C30F12.2	C30F12.2.1	9
147	WBGene00017053	D2024.5	D2024.5a.1	9
148	WBGene00017298	toca-1	F09E10.8a	9
149	WBGene00017447	F14B8.5	F14B8.5a.1	9
150	WBGene00017513	F16F9.1	F16F9.1	9
151	WBGene00018739	F53B1.8	F53B1.8	9
152	WBGene00018886	F55E10.7	F55E10.7	9
153	WBGene00019521	dmd-7	K08B12.2a.1	9
154	WBGene00020108	R151.4	R151.4a	9
155	WBGene00020368	ast-1	T08H4.3	9
156	WBGene00020490	T13G4.3	T13G4.3	9
157	WBGene00020928	W02C12.1	W02C12.1	9
158	WBGene00022313	Y77E11A.12	Y77E11A.12a	9
159	WBGene00043994	C07A9.12	C07A9.12	9
160	WBGene00000068	acy-1	F17C8.1	8
161	WBGene00000072	add-1	F39C12.2a	8
162	WBGene00000396	cdh-4	F25F2.2a	8
163	WBGene00000936	dbl-1	T25F10.2.1	8
164	WBGene00001031	dnj-13	F54D5.8	8
165	WBGene00001038	dnj-20	T15H9.7a	8
166	WBGene00001210	egl-46	K11G9.4.1	8
167	WBGene00001434	fkh-2	T14G12.4a	8
168	WBGene00001562	lin-66	B0513.1a	8
169	WBGene00001660	gop-1	C34E10.3	8
170	WBGene00001858	hil-7	C01B10.5a	8
171	WBGene00001955	hlh-11	F58A4.7a.1	8
172	WBGene00002979	lfe-2	C46H11.4a	8
173	WBGene00003006	lin-17	Y71F9B.5a	8
174	WBGene00003100	mab-3	Y53C12B.5a	8
175	WBGene00003231	mex-6	AH6.5.1	8
176	WBGene00003968	peb-1	T14F9.4a	8
177	WBGene00004127	pqn-40	F52D1.3	8
178	WBGene00004285	rab-37	W01H2.3a	8
179	WBGene00004345	rgs-2	F16H9.1a	8
180	WBGene00004739	scd-1	H20J18.1a.1	8
181	WBGene00004771	sem-2	C32E12.5.1	8
182	WBGene00004782	set-2	C26E6.9a.1	8
183	WBGene00006424	ctbp-1	F49E10.5	8
184	WBGene00006654	ttx-3	C40H5.5a	8
185	WBGene00006660	twk-5	B0334.2a	8
186	WBGene00006743	unc-3	Y16B4A.1.1	8
187	WBGene00006755	unc-16	ZK1098.10a	8
188	WBGene00006777	unc-41	C27H6.1a	8
189	WBGene00006811	unc-79	E03A3.6a	8
190	WBGene00006839	unc-115	F09B9.2a	8
191	WBGene00006852	unc-129	C53D6.2.1	8
192	WBGene00006853	unc-130	C47G2.2	8
193	WBGene00007170	B0393.5	B0393.5	8
194	WBGene00007732	tag-347	C25G4.4	8
195	WBGene00007860	C32A3.3	C32A3.3a.1	8
196	WBGene00008033	C39E9.10	C39E9.10	8
197	WBGene00008666	F10G8.8	F10G8.8a	8
198	WBGene00008940	F18H3.4	F18H3.4.1	8
199	WBGene00009098	ehbp-1	F25B3.1	8
200	WBGene00009119	F25H2.5	F25H2.5.1	8
201	WBGene00009194	F27E5.5	F27E5.5	8
202	WBGene00009584	F40F9.7	F40F9.7a	8
203	WBGene00009976	swan-2	F53C11.7.1	8
204	WBGene00010221	F57G12.1	F57G12.1.1	8
205	WBGene00010558	K04D7.4	K04D7.4a	8
206	WBGene00010621	K07A12.2	K07A12.2	8
207	WBGene00010744	K10D6.4	K10D6.4a.1	8
208	WBGene00010926	M153.3	M153.3	8
209	WBGene00010936	ztf-14	M163.2	8
210	WBGene00011263	R13H4.5	R13H4.5	8
211	WBGene00011456	T05A1.5	T05A1.5a	8
212	WBGene00011763	T14B1.1	T14B1.1.1	8
213	WBGene00011794	T16A9.4	T16A9.4.1	8
214	WBGene00012085	T27D12.1	T27D12.1a.1	8
215	WBGene00012532	crp-1	Y32F6B.3	8
216	WBGene00013642	gnrr-8	Y105C5A.23	8
217	WBGene00015143	B0336.3	B0336.3	8
218	WBGene00015501	C06A5.3	C06A5.3a.1	8
219	WBGene00015676	C10E2.6	C10E2.6.1	8
220	WBGene00015778	C14F11.1	C14F11.1a	8
221	WBGene00016415	C34F11.3	C34F11.3a.1	8
222	WBGene00016540	C39F7.5	C39F7.5	8
223	WBGene00016987	CC8.2	CC8.2a	8
224	WBGene00017129	E04F6.10	E04F6.10	8
225	WBGene00017310	F09G2.1	F09G2.1	8
226	WBGene00017798	F25G6.7	F25G6.7a	8
227	WBGene00018878	glit-1	F55D10.3	8
228	WBGene00019185	H10E21.5	H10E21.5	8
229	WBGene00019509	K07H8.9	K07H8.9	8
230	WBGene00019760	calu-1	M03F4.7a.1	8
231	WBGene00019830	hrg-1	R02E12.6.1	8
232	WBGene00019848	R03G5.7	R03G5.7.1	8
233	WBGene00019960	ztf-16	R08E3.4a	8
234	WBGene00020300	tag-261	T07A9.13a	8
235	WBGene00020824	T26A8.1	T26A8.1.1	8
236	WBGene00021078	W08A12.1	W08A12.1a	8
237	WBGene00021528	gbb-1	Y41G9A.4a	8
238	WBGene00021890	Y54G2A.26	Y54G2A.26a	8
239	WBGene00022037	acs-13	Y65B4BL.5	8
240	WBGene00022129	Y71F9B.8	Y71F9B.8	8
241	WBGene00022519	ZC123.4	ZC123.4a	8
242	WBGene00022712	ZK355.2	ZK355.2a.1	8
243	WBGene00044404	F36H2.5	F36H2.5	8
244	WBGene00000037	ace-3	Y48B6A.8	7
245	WBGene00000238	bar-1	C54D1.6	7
246	WBGene00000268	bre-3	B0464.4.1	7
247	WBGene00000288	cal-4	T07G12.1a	7
248	WBGene00000479	cgh-1	C07H6.5.1	7
249	WBGene00000500	chn-1	T09B4.10.1	7
250	WBGene00000516	cki-1	T05A6.1	7
251	WBGene00000526	clc-5	C01C10.4	7
252	WBGene00000812	csk-1	Y48G1C.2.1	7
253	WBGene00000894	dab-1	M110.5a.1	7
254	WBGene00000905	daf-9	T13C5.1a	7
255	WBGene00001053	dop-2	K09G1.4a	7
256	WBGene00001148	eat-20	H30A04.1c	7
257	WBGene00001335	erp-1	F35A5.8a	7
258	WBGene00001340	etr-1	T01D1.2a.1	7
259	WBGene00001413	fem-3	C01F6.4	7
260	WBGene00001441	fkh-9	K03C7.2a	7
261	WBGene00001443	fli-1	B0523.5	7
262	WBGene00001486	frh-1	F59G1.7.1	7
263	WBGene00001518	gar-2	F47D12.1a	7
264	WBGene00001566	acdh-13	C28C12.9a.1	7
265	WBGene00001596	gld-2	ZC308.1a	7
266	WBGene00001630	gly-5	Y39E4B.12a.1	7
267	WBGene00001679	gpb-1	F13D12.7a.1	7
268	WBGene00001824	hbl-1	F13D11.2a	7
269	WBGene00001837	hda-4	C10E2.3	7
270	WBGene00001994	hpk-1	F20B6.8a	7
271	WBGene00002051	ifa-3	F52E10.5	7
272	WBGene00002190	kin-2	R07E4.6a	7
273	WBGene00002211	kin-30	M01B2.1	7
274	WBGene00002252	lat-2	B0286.2a	7
275	WBGene00003090	lys-1	Y22F5A.4.1	7
276	WBGene00003164	mdt-6	Y57E12AL.5	7
277	WBGene00003377	mls-2	C39E6.4	7
278	WBGene00003413	mrp-7	Y43F8C.12	7
279	WBGene00003523	nas-4	C05D11.6a	7
280	WBGene00003599	nhl-3	W04H10.3a	7
281	WBGene00003603	nhr-4	F32B6.1	7
282	WBGene00003613	nhr-14	T01B10.4a.1	7
283	WBGene00003630	nhr-40	T03G6.2a	7
284	WBGene00003636	nhr-46	C45E5.6a.1	7
285	WBGene00003673	nhr-83	F48G7.3	7
286	WBGene00003776	nmy-1	F52B10.1	7
287	WBGene00003818	nsf-1	H15N14.2a	7
288	WBGene00003868	ooc-3	B0334.11a	7
289	WBGene00003918	par-3	F54E7.3a.1	7
290	WBGene00003989	pfn-1	Y18D10A.20.1	7
291	WBGene00004050	pme-2	E02H1.4.1	7
292	WBGene00004215	ptp-3	C09D8.1a	7
293	WBGene00004370	rig-3	C53B7.1	7
294	WBGene00004779	ser-4	Y22D7AR.13.1	7
295	WBGene00004830	slo-1	Y51A2D.19a	7
296	WBGene00004854	slt-1	F40E10.4	7
297	WBGene00004894	sms-3	Y22D7AL.8	7
298	WBGene00004929	soc-2	AC7.2a.1	7
299	WBGene00004951	spc-1	K10B3.10	7
300	WBGene00006460	tag-93	F25D1.1a	7
301	WBGene00006467	tag-117	C01B7.4	7
302	WBGene00006504	kcc-1	R13A1.2	7
303	WBGene00006742	unc-2	T02C5.5a	7
304	WBGene00006749	unc-9	R12H7.1	7
305	WBGene00006830	unc-103	C30D11.1a	7
306	WBGene00006831	unc-104	C52E12.2a	7
307	WBGene00006934	vps-54	T21C9.2a.1	7
308	WBGene00006940	wee-1.3	Y53C12A.1.1	7
309	WBGene00006970	zag-1	F28F9.1	7
310	WBGene00006996	zyg-11	C08B11.1	7
311	WBGene00007047	wts-1	T20F10.1	7
312	WBGene00007053	tag-192	T04D1.4	7
313	WBGene00007554	pptr-2	C13G3.3a.1	7
314	WBGene00007600	C15C6.1	C15C6.1.1	7
315	WBGene00007938	C34F6.1	C34F6.1	7
316	WBGene00008311	rskn-2	C54G4.1a	7
317	WBGene00008411	D2030.1	D2030.1.1	7
318	WBGene00008415	mce-1	D2030.5.1	7
319	WBGene00009173	prom-1	F26H9.1	7
320	WBGene00009440	F35G12.2	F35G12.2.1	7
321	WBGene00009450	ugt-58	F35H8.6.1	7
322	WBGene00009534	F38B7.3	F38B7.3	7
323	WBGene00009723	F45D3.3	F45D3.3	7
324	WBGene00009842	F48C5.1	F48C5.1	7
325	WBGene00010350	H01G02.3	H01G02.3a	7
326	WBGene00010492	meg-1	K02B9.1	7
327	WBGene00010537	mys-2	K03D10.3	7
328	WBGene00010813	M01F1.7	M01F1.7	7
329	WBGene00010870	M05B5.2	M05B5.2.1	7
330	WBGene00011227	R11.2	R11.2	7
331	WBGene00011400	T03F6.4	T03F6.4	7
332	WBGene00011590	bus-19	T07F10.4b	7
333	WBGene00011696	eea-1	T10G3.5a	7
334	WBGene00011807	T16G12.6	T16G12.6	7
335	WBGene00012100	T27F2.2	T27F2.2a	7
336	WBGene00012324	rhy-1	W07A12.7	7
337	WBGene00012440	Y12A6A.2	Y12A6A.2	7
338	WBGene00012531	Y32F6B.1	Y32F6B.1	7
339	WBGene00012794	Y43E12A.2	Y43E12A.2	7
340	WBGene00012973	spat-2	Y48A6B.13.1	7
341	WBGene00013418	Y65A5A.1	Y65A5A.1	7
342	WBGene00013860	ZC247.2	ZC247.2	7
343	WBGene00013926	nep-1	ZK20.6.1	7
344	WBGene00014077	ZK792.4	ZK792.4a	7
345	WBGene00015171	vang-1	B0410.2a	7
346	WBGene00015496	C05E11.7	C05E11.7	7
347	WBGene00016066	C24G7.4	C24G7.4	7
348	WBGene00016292	tbc-7	C31H2.1a	7
349	WBGene00016352	tbck-1	C33F10.2	7
350	WBGene00016667	C45E5.4	C45E5.4	7
351	WBGene00016974	C56E6.6	C56E6.6	7
352	WBGene00017046	utx-1	D2021.1	7
353	WBGene00017195	glo-4	F07C3.4	7
354	WBGene00018518	F46H5.2	F46H5.2a	7
355	WBGene00018952	F56C9.8	F56C9.8	7
356	WBGene00019464	K07B1.4	K07B1.4a.1	7
357	WBGene00019487	tag-218	K07D4.7a	7
358	WBGene00019947	htz-1	R08C7.3.1	7
359	WBGene00020094	wip-1	R144.4a	7
360	WBGene00020190	T03F1.8	T03F1.8a	7
361	WBGene00020238	T05B4.4	T05B4.4	7
362	WBGene00020246	clic-1	T05B11.3	7
363	WBGene00020396	T10B5.10	T10B5.10	7
364	WBGene00020510	T14G11.1	T14G11.1	7
365	WBGene00020848	ztf-19	T27B1.2.1	7
366	WBGene00020912	W01A11.7	W01A11.7.1	7
367	WBGene00021305	Y32G9A.8	Y32G9A.8	7
368	WBGene00021394	Y38C1AA.1	Y38C1AA.1a	7
369	WBGene00022202	Y72A10A.1	Y72A10A.1	7
370	WBGene00022235	sqd-1	Y73B6BL.6a.1	7
371	WBGene00022271	cpx-1	Y73E7A.4	7
372	WBGene00022717	hipr-1	ZK370.3a.1	7
373	WBGene00023491	tsp-21	C17G1.8	7
374	WBGene00044068	syd-9	ZK867.1a	7
375	WBGene00044612	Y57E12AR.1	Y57E12AR.1	7
376	WBGene00044898	T21G5.6	T21G5.6.1	7
377	WBGene00000041	aco-2	F54H12.1a	6
378	WBGene00000161	apa-2	T20B5.1.1	6
379	WBGene00000254	bli-4	K04F10.4a.1	6
380	WBGene00000390	cdc-42	R07G3.1.1	6
381	WBGene00000529	clh-2	B0491.8a	6
382	WBGene00000530	clh-3	E04F6.11a	6
383	WBGene00000537	clk-2	C07H6.6	6
384	WBGene00000553	cmk-1	K07A9.2	6
385	WBGene00000556	cnc-2	R09B5.3	6
386	WBGene00000561	cnd-1	C34E10.7	6
387	WBGene00000674	col-99	F29C4.8a	6
388	WBGene00000778	cpn-2	D1069.2.1	6
389	WBGene00000942	deb-1	ZC477.9a	6
390	WBGene00001000	dim-1	C18A11.7a	6
391	WBGene00001025	dnj-7	C55B6.2	6
392	WBGene00001026	dnj-8	C56C10.13a	6
393	WBGene00001043	dnj-25	W07A8.3a.1	6
394	WBGene00001253	elt-6	F52C12.5.1	6
395	WBGene00001393	fat-1	Y67H2A.8.1	6
396	WBGene00001444	flp-1	F23B2.5a	6
397	WBGene00001502	ftt-2	F52D10.3a.1	6
398	WBGene00001505	fut-1	K08F8.3.1	6
399	WBGene00001544	gcy-19	C17F4.6	6
400	WBGene00001560	gei-3	T22H6.6a	6
401	WBGene00001595	gld-1	T23G11.3.1	6
402	WBGene00001631	gly-6	H38K22.5a	6
403	WBGene00002044	hyl-2	K02G10.6	6
404	WBGene00002073	ima-2	F26B1.3.1	6
405	WBGene00002128	inx-6	C36H8.2	6
406	WBGene00002133	inx-11	W04D2.3a	6
407	WBGene00002181	kal-1	K03D10.1	6
408	WBGene00002217	klp-4	F56E3.3a	6
409	WBGene00002219	klp-7	K11D9.1a	6
410	WBGene00002261	ldb-1	F58A3.1a.1	6
411	WBGene00002276	lem-3	F42H11.2.1	6
412	WBGene00002280	let-2	F01G12.5a	6
413	WBGene00002583	let-363	B0261.2a	6
414	WBGene00002694	let-502	C10H11.9	6
415	WBGene00002827	let-653	C29E6.1a.1	6
416	WBGene00002915	let-805	H19M22.2a	6
417	WBGene00003007	lin-18	C16B8.1.1	6
418	WBGene00003060	lpd-3	Y47G6A.23	6
419	WBGene00003068	lrk-1	T27C10.6	6
420	WBGene00003071	lrp-1	F29D11.1	6
421	WBGene00003082	lsm-8	Y73B6BL.32.1	6
422	WBGene00003087	lsy-2	F49H12.1a	6
423	WBGene00003102	mab-5	C08C3.3	6
424	WBGene00003134	mat-3	F10C5.1.1	6
425	WBGene00003238	mig-1	Y34D9B.1a	6
426	WBGene00003569	ncx-4	F35C12.2a	6
427	WBGene00003619	nhr-20	F43C1.4	6
428	WBGene00003622	nhr-23	C01H6.5a	6
429	WBGene00003656	nhr-66	T09A12.4a.1	6
430	WBGene00003681	nhr-91	Y15E3A.1a.1	6
431	WBGene00003687	nhr-97	H27C11.1a	6
432	WBGene00003728	nhr-138	C28D4.9	6
433	WBGene00003754	nlp-16	T13A10.5	6
434	WBGene00003822	nsy-1	F59A6.1	6
435	WBGene00003849	odr-2	T01C4.2a	6
436	WBGene00003915	pan-1	M88.6a	6
437	WBGene00003929	pat-2	F54F2.1	6
438	WBGene00003955	pcn-1	W03D2.4.1	6
439	WBGene00003970	pek-1	F46C3.1	6
440	WBGene00004056	pmk-2	F42G8.3a.1	6
441	WBGene00004078	pos-1	F52E1.1	6
442	WBGene00004134	pqn-47	F59B10.1	6
443	WBGene00004183	prk-2	F45H7.4.1	6
444	WBGene00004296	rad-50	T04H1.4a.1	6
445	WBGene00004335	ref-2	C47C12.3a.1	6
446	WBGene00004732	sax-7	C18F3.2a	6
447	WBGene00004736	sca-1	K11D9.2a.1	6
448	WBGene00004744	scp-1	D2013.8a.1	6
449	WBGene00004749	sdn-1	F57C7.3a.1	6
450	WBGene00004774	sem-5	C14F5.5	6
451	WBGene00004809	skr-3	F44G3.6.1	6
452	WBGene00004810	skr-4	Y60A3A.18	6
453	WBGene00004893	sms-2	F53H8.4	6
454	WBGene00004902	snf-3	T13B5.1.1	6
455	WBGene00004949	sox-2	K08A8.2a.1	6
456	WBGene00005078	src-2	F49B2.5	6
457	WBGene00005655	srr-4	K11D12.3a	6
458	WBGene00006064	sto-2	F32A6.5a	6
459	WBGene00006309	sul-2	D1014.1	6
460	WBGene00006367	sym-2	ZK1067.6	6
461	WBGene00006410	nck-1	ZK470.5a	6
462	WBGene00006437	mrck-1	K08B12.5.1	6
463	WBGene00006438	tag-60	C01F6.6a	6
464	WBGene00006443	pak-2	C45B11.1a	6
465	WBGene00006483	dgk-4	F42A9.1a	6
466	WBGene00006498	ten-1	R13F6.4a	6
467	WBGene00006580	tlp-1	T23G4.1	6
468	WBGene00006595	top-1	M01E5.5a	6
469	WBGene00006614	trp-1	ZC21.2a	6
470	WBGene00006627	tsp-1	C02F5.8	6
471	WBGene00006677	twk-24	F55C5.3a.1	6
472	WBGene00006759	unc-22	ZK617.1a.1	6
473	WBGene00006776	unc-40	T19B4.7.1	6
474	WBGene00006791	unc-57	T04D1.3a	6
475	WBGene00006814	unc-82	B0496.3a	6
476	WBGene00006832	unc-105	C41C4.5a.1	6
477	WBGene00006887	vav-1	C35B8.2a.1	6
478	WBGene00006914	vha-5	F35H10.4.1	6
479	WBGene00006923	vhp-1	F08B1.1a.1	6
480	WBGene00007116	B0198.3	B0198.3b	6
481	WBGene00007178	B0457.2	B0457.2	6
482	WBGene00007227	C01G6.5	C01G6.5	6
483	WBGene00007260	olrn-1	C02C6.2a	6
484	WBGene00007514	C10C6.6	C10C6.6.1	6
485	WBGene00007525	C11G10.1	C11G10.1	6
486	WBGene00007609	C15C8.7	C15C8.7	6
487	WBGene00007664	C18B12.2	C18B12.2	6
488	WBGene00007877	C33A11.1	C33A11.1.1	6
489	WBGene00007935	C34E11.2	C34E11.2a	6
490	WBGene00008000	C38C10.2	C38C10.2.1	6
491	WBGene00008018	tbc-8	C38H2.1	6
492	WBGene00008019	C38H2.2	C38H2.2	6
493	WBGene00008081	athp-1	C44B9.4	6
494	WBGene00008110	C46C2.2	C46C2.2.1	6
495	WBGene00008218	nasp-2	C50B6.2.1	6
496	WBGene00008224	C50B8.1	C50B8.1.1	6
497	WBGene00008227	C50B8.5	C50B8.5	6
498	WBGene00008418	D2030.8	D2030.8.1	6
499	WBGene00008438	DH11.5	DH11.5a	6
500	WBGene00008439	mfb-1	DY3.6	6
501	WBGene00008783	F14B6.2	F14B6.2	6
502	WBGene00008874	F15H10.7	F15H10.7	6
503	WBGene00008927	F17H10.3	F17H10.3a	6
504	WBGene00009172	F26F2.7	F26F2.7	6
505	WBGene00009374	F34D10.4	F34D10.4.1	6
506	WBGene00009479	fcp-1	F36F2.6	6
507	WBGene00009505	F37B12.3	F37B12.3.1	6
508	WBGene00009781	F46C5.6	F46C5.6	6
509	WBGene00009797	F46G10.2	F46G10.2	6
510	WBGene00010009	F53H4.4	F53H4.4	6
511	WBGene00010013	F54B3.1	F54B3.1a	6
512	WBGene00010191	F57B7.1	F57B7.1a	6
513	WBGene00010396	H13N06.2	H13N06.2	6
514	WBGene00010465	K01D12.6	K01D12.6	6
515	WBGene00010524	K03B8.6	K03B8.6.1	6
516	WBGene00011122	cpt-2	R07H5.2a.1	6
517	WBGene00011154	R09A8.5	R09A8.5	6
518	WBGene00011198	R10E4.1	R10E4.1.1	6
519	WBGene00011329	T01D3.5	T01D3.5	6
520	WBGene00011503	T05G5.9	T05G5.9a	6
521	WBGene00011522	T06D8.1	T06D8.1a	6
522	WBGene00011713	T11F9.12	T11F9.12	6
523	WBGene00011768	oac-46	T14D7.2	6
524	WBGene00011771	T14G8.3	T14G8.3a	6
525	WBGene00011977	T24B8.3	T24B8.3a.1	6
526	WBGene00011978	T24B8.4	T24B8.4	6
527	WBGene00012019	dkf-2	T25E12.4a	6
528	WBGene00012130	T28F3.4	T28F3.4a.1	6
529	WBGene00012221	W03C9.5	W03C9.5	6
530	WBGene00012330	zip-3	W07G1.3.1	6
531	WBGene00012421	Y9C2UA.1	Y9C2UA.1a	6
532	WBGene00012988	ztf-22	Y48C3A.4	6
533	WBGene00013135	rga-2	Y53C10A.4	6
534	WBGene00013219	Y54G11A.11	Y54G11A.11.1	6
535	WBGene00013601	Y87G2A.13	Y87G2A.13.1	6
536	WBGene00013709	csnk-1	Y106G6E.6.1	6
537	WBGene00014088	ZK809.8	ZK809.8a.1	6
538	WBGene00014171	ZK970.1	ZK970.1a	6
539	WBGene00014999	AH9.3	AH9.3	6
540	WBGene00015087	B0252.1	B0252.1	6
541	WBGene00015091	B0261.1	B0261.1	6
542	WBGene00015128	B0303.7	B0303.7a	6
543	WBGene00015327	C02B10.2	C02B10.2	6
544	WBGene00015478	C05D10.2	C05D10.2a	6
545	WBGene00015494	C05E11.3	C05E11.3	6
546	WBGene00015522	C06E1.7	C06E1.7	6
547	WBGene00015546	C06G1.2	C06G1.2	6
548	WBGene00015553	trxr-1	C06G3.7	6
549	WBGene00015793	C15C7.7	C15C7.7	6
550	WBGene00015934	ceh-48	C17H12.9.1	6
551	WBGene00015966	C18C4.5	C18C4.5a	6
552	WBGene00016117	C25H3.8	C25H3.8	6
553	WBGene00016384	C33H5.18	C33H5.18a.1	6
554	WBGene00016400	C34D4.4	C34D4.4a	6
555	WBGene00016406	C34D10.1	C34D10.1	6
556	WBGene00016716	acs-17	C46F4.2.1	6
557	WBGene00016797	C50A2.3	C50A2.3	6
558	WBGene00016867	C52B9.4	C52B9.4	6
559	WBGene00017161	rabn-5	F01F1.4	6
560	WBGene00017296	F09E10.6	F09E10.6	6
561	WBGene00017687	ets-4	F22A3.1a	6
562	WBGene00017760	F23H11.4	F23H11.4a	6
563	WBGene00017775	F25B5.3	F25B5.3a	6
564	WBGene00017816	F26B1.2	F26B1.2a.1	6
565	WBGene00017895	vrk-1	F28B12.3.1	6
566	WBGene00017939	F31A3.5	F31A3.5	6
567	WBGene00017954	F31E8.4	F31E8.4	6
568	WBGene00018017	F33G12.5	F33G12.5.1	6
569	WBGene00018144	F37C4.4	F37C4.4a	6
570	WBGene00018238	F40F4.7	F40F4.7	6
571	WBGene00018515	F46G11.2	F46G11.2	6
572	WBGene00018594	aman-3	F48C1.1	6
573	WBGene00018607	F48E3.8	F48E3.8a	6
574	WBGene00018610	F48E8.3	F48E8.3.1	6
575	WBGene00018703	sec-3	F52E4.7	6
576	WBGene00018837	F54G2.1	F54G2.1a	6
577	WBGene00018848	F55A3.2	F55A3.2	6
578	WBGene00018969	F56D3.1	F56D3.1.1	6
579	WBGene00019018	abts-3	F57F10.1a	6
580	WBGene00019102	F59C12.3	F59C12.3	6
581	WBGene00019259	H34C03.2	H34C03.2	6
582	WBGene00019656	K11G12.5	K11G12.5.1	6
583	WBGene00019807	jamp-1	R01B10.5.1	6
584	WBGene00019871	R04E5.8	R04E5.8a	6
585	WBGene00020069	R13H7.2	R13H7.2a	6
586	WBGene00020114	pde-4	R153.1a	6
587	WBGene00020553	T19A5.1	T19A5.1	6
588	WBGene00020657	lgc-53	T21F2.1a	6
589	WBGene00020766	T24C12.4	T24C12.4	6
590	WBGene00020803	T25E4.1	T25E4.1	6
591	WBGene00021419	eri-5	Y38F2AR.1	6
592	WBGene00021629	scpl-3	Y47D9A.2a	6
593	WBGene00021906	Y55B1AR.2	Y55B1AR.2a	6
594	WBGene00022058	Y67D8A.1	Y67D8A.1.1	6
595	WBGene00022358	Y92H12A.2	Y92H12A.2	6
596	WBGene00022419	Y102A11A.9	Y102A11A.9.1	6
597	WBGene00022603	gck-2	ZC404.9	6
598	WBGene00022679	ZK180.5	ZK180.5a	6
599	WBGene00000004	aat-3	F52H2.2.1	5
600	WBGene00000018	abl-1	M79.1a	5
601	WBGene00000055	acr-16	F25G6.3a	5
602	WBGene00000082	adt-1	C02B4.1	5
603	WBGene00000092	ags-3	F32A6.4a	5
604	WBGene00000157	aps-2	F02E8.3	5
605	WBGene00000189	arl-5	ZK632.8	5
606	WBGene00000195	arr-1	F53H8.2	5
607	WBGene00000227	atm-1	Y48G1BL.2	5
608	WBGene00000277	cab-1	C23H4.1.1	5
609	WBGene00000395	cdh-3	ZK112.7	5
610	WBGene00000413	cdt-1	Y54E10A.15	5
611	WBGene00000423	ced-9	T07C4.8	5
612	WBGene00000441	ceh-18	ZC64.3a	5
613	WBGene00000445	ceh-22	F29F11.5a	5
614	WBGene00000501	cho-1	C48D1.3.1	5
615	WBGene00000521	cky-1	C15C8.2a	5
616	WBGene00000528	clh-1	T27D12.2a	5
617	WBGene00000566	cnt-2	Y39A1A.15a	5
618	WBGene00000683	col-109	Y38C1BA.3.1	5
619	WBGene00000770	cpb-1	C40H1.1	5
620	WBGene00000867	cyb-2.2	H31G24.4.1	5
621	WBGene00000882	cyn-6	F42G9.2	5
622	WBGene00000987	dhs-24	Y60A3A.10.1	5
623	WBGene00000994	dic-1	F08B4.1a	5
624	WBGene00001041	dnj-23	T24H10.3	5
625	WBGene00001054	dpf-1	T23F1.7a	5
626	WBGene00001089	dre-1	K04A8.6	5
627	WBGene00001102	dsh-2	C27A2.6	5
628	WBGene00001112	duo-3	Y106G6H.12.1	5
629	WBGene00001132	alp-1	T11B7.4a	5
630	WBGene00001172	egl-3	C51E3.7a.1	5
631	WBGene00001178	egl-9	F22E12.4a.1	5
632	WBGene00001184	egl-15	F58A3.2a	5
633	WBGene00001202	egl-36	R07A4.1	5
634	WBGene00001320	ent-1	ZK809.4	5
635	WBGene00001426	fkb-1	F36H1.1.1	5
636	WBGene00001452	flp-9	C36H8.3	5
637	WBGene00001508	fut-8	C10F3.6	5
638	WBGene00001527	gcs-1	F37B12.2.1	5
639	WBGene00001552	gcy-32	C06B3.8	5
640	WBGene00001632	gly-7	Y46H3A.6	5
641	WBGene00001638	gly-13	B0416.6	5
642	WBGene00001682	gpc-2	F08B6.2	5
643	WBGene00001725	grl-16	Y65B4BR.6a	5
644	WBGene00001745	gsa-1	R06A10.2.1	5
645	WBGene00001813	haf-3	F57A10.3.1	5
646	WBGene00001853	hil-2	Y73B6BL.9a	5
647	WBGene00001869	him-10	R12B2.4	5
648	WBGene00001958	hlh-14	C18A3.8	5
649	WBGene00001971	hmg-1.1	Y48B6A.14.1	5
650	WBGene00001980	hmr-1	W02B9.1a	5
651	WBGene00001996	hpl-2	K01G5.2a	5
652	WBGene00001997	hpr-9	Y39A1A.23.1	5
653	WBGene00002000	hrp-2	F58D5.1a.1	5
654	WBGene00002007	hsp-3	C15H9.6.1	5
655	WBGene00002029	hst-2	C34F6.4	5
656	WBGene00002048	ida-1	B0244.2	5
657	WBGene00002057	ifd-1	R04E5.10a	5
658	WBGene00002116	ins-33	W09C5.4	5
659	WBGene00002127	inx-5	R09F10.4	5
660	WBGene00002192	kin-4	C10C6.1a	5
661	WBGene00002245	lag-1	K08B4.1a	5
662	WBGene00002256	lbp-4	ZK742.5.1	5
663	WBGene00002335	let-60	ZK792.6	5
664	WBGene00003001	lin-12	R107.8	5
665	WBGene00003002	lin-13	C03B8.4	5
666	WBGene00003044	lir-1	F18A1.3a.1	5
667	WBGene00003111	mab-20	Y71G12B.20a	5
668	WBGene00003163	mdl-1	R03E9.1	5
669	WBGene00003185	mek-1	K08A8.1a	5
670	WBGene00003218	mep-1	M04B2.1	5
671	WBGene00003229	mex-3	F53G12.5a.1	5
672	WBGene00003245	mig-13	F43C9.4a	5
673	WBGene00003253	mig-22	PAR2.4a.1	5
674	WBGene00003401	mpk-1	F43C1.2a.1	5
675	WBGene00003412	mrp-6	F20B6.3	5
676	WBGene00003473	mtl-1	K11G9.6	5
677	WBGene00003476	mtm-3	T24A11.1a	5
678	WBGene00003478	mtm-6	F53A2.8a	5
679	WBGene00003511	mxl-3	F46G10.6.1	5
680	WBGene00003522	nas-3	K06A4.1	5
681	WBGene00003591	nex-4	C37H5.1	5
682	WBGene00003592	nfi-1	ZK1290.4a	5
683	WBGene00003621	nhr-22	K06A1.4.1	5
684	WBGene00003633	nhr-43	C29E6.5	5
685	WBGene00003643	nhr-53	K06B4.11	5
686	WBGene00003646	nhr-56	F44C8.6a.1	5
687	WBGene00003652	nhr-62	Y67A6A.2a	5
688	WBGene00003733	nhx-5	F57C7.2a	5
689	WBGene00003738	nid-1	F54F3.1a	5
690	WBGene00003752	nlp-14	D1009.4.1	5
691	WBGene00003870	ooc-5	C18E9.11a.1	5
692	WBGene00003930	pat-3	ZK1058.2	5
693	WBGene00004028	pif-1	Y18H1A.6	5
694	WBGene00004047	plx-1	Y55F3AL.1	5
695	WBGene00004060	pmp-3	C54G10.3	5
696	WBGene00004087	ppk-1	F55A12.3	5
697	WBGene00004121	pqn-34	F35B3.5a	5
698	WBGene00004130	ketn-1	F54E2.3a	5
699	WBGene00004207	ptb-1	D2089.4a	5
700	WBGene00004218	ptr-3	C41D7.2	5
701	WBGene00004232	ptr-18	Y38F1A.3	5
702	WBGene00004234	ptr-20	Y53F4B.28	5
703	WBGene00004238	ptr-24	F46G10.5a	5
704	WBGene00004270	rab-6.2	T25G12.4	5
705	WBGene00004310	ras-1	C44C11.1b	5
706	WBGene00004361	rib-2	K01G5.6	5
707	WBGene00004371	rig-4	Y42H9B.2	5
708	WBGene00004383	rnh-2	T13H5.7	5
709	WBGene00004385	rnp-2	K08D10.4	5
710	WBGene00004403	rom-4	Y116A8C.16a	5
711	WBGene00004726	sas-4	F10E9.8	5
712	WBGene00004746	sdc-2	C35C5.1	5
713	WBGene00004910	snf-11	T03F7.1	5
714	WBGene00004912	sng-1	T08A9.3	5
715	WBGene00004921	snt-1	F31E8.2a	5
716	WBGene00005009	spr-4	C09H6.1a	5
717	WBGene00005025	sqv-7	C52E12.3.1	5
718	WBGene00005659	srr-8	C13D9.3	5
719	WBGene00006321	sup-12	T22B2.4a	5
720	WBGene00006405	itsn-1	Y116A8C.36.1	5
721	WBGene00006407	lim-9	F25H5.1a	5
722	WBGene00006436	ttn-1	W06H8.8a	5
723	WBGene00006476	rhgf-2	T08H4.1	5
724	WBGene00006593	tol-1	C07F11.1	5
725	WBGene00006620	try-2	C07G1.1	5
726	WBGene00006656	twk-1	F21C3.1.1	5
727	WBGene00006667	twk-12	F29F11.4	5
728	WBGene00006671	twk-17	C44E12.3a	5
729	WBGene00006703	ubc-6	D1022.1a	5
730	WBGene00006753	unc-14	K10D3.2	5
731	WBGene00006757	unc-18	F27D9.1a.1	5
732	WBGene00006769	unc-33	Y37E11C.1	5
733	WBGene00006779	unc-43	K11E8.1a	5
734	WBGene00006788	unc-53	F45E10.1a	5
735	WBGene00006803	unc-70	K11C4.3a	5
736	WBGene00006920	vha-11	Y38F2AL.3a	5
737	WBGene00006925	vit-1	K09F5.2	5
738	WBGene00006931	vps-26	T20D3.7a	5
739	WBGene00006933	vps-35	F59G1.3	5
740	WBGene00006956	wrt-10	ZK1290.8	5
741	WBGene00007146	B0334.6	B0334.6	5
742	WBGene00007168	B0393.3	B0393.3	5
743	WBGene00007258	C01H6.9	C01H6.9	5
744	WBGene00007286	C04A11.2	C04A11.2	5
745	WBGene00007384	C06G8.1	C06G8.1	5
746	WBGene00007386	C06H2.2	C06H2.2	5
747	WBGene00007495	C09G9.5	C09G9.5a.1	5
748	WBGene00007553	C13G3.1	C13G3.1	5
749	WBGene00007561	C14A4.11	C14A4.11.1	5
750	WBGene00007591	C14H10.1	C14H10.1.1	5
751	WBGene00007773	C27C12.3	C27C12.3	5
752	WBGene00007779	C27D8.3	C27D8.3a	5
753	WBGene00007782	C27H2.2	C27H2.2b	5
754	WBGene00007801	trpa-1	C29E6.2	5
755	WBGene00007890	C33A12.19	C33A12.19	5
756	WBGene00007907	C34B4.2	C34B4.2b	5
757	WBGene00007922	pph-6	C34C12.3	5
758	WBGene00007984	irx-1	C36F7.1	5
759	WBGene00007996	C38C6.3	C38C6.3	5
760	WBGene00007999	tag-297	C38C6.6.1	5
761	WBGene00008093	C44H4.1	C44H4.1	5
762	WBGene00008121	C46F11.6	C46F11.6.1	5
763	WBGene00008136	C47D12.2	C47D12.2	5
764	WBGene00008205	sams-1	C49F5.1.1	5
765	WBGene00008214	C49F8.2	C49F8.2	5
766	WBGene00008320	C54G10.4	C54G10.4a	5
767	WBGene00008511	F01G10.9	F01G10.9	5
768	WBGene00008549	din-1	F07A11.6a	5
769	WBGene00008571	F08B12.1	F08B12.1	5
770	WBGene00008656	F10F2.4	F10F2.4	5
771	WBGene00008707	F11E6.3	F11E6.3.1	5
772	WBGene00008720	F12F6.1	F12F6.1	5
773	WBGene00008825	F14H3.6	F14H3.6	5
774	WBGene00008957	glb-13	F19H6.2	5
775	WBGene00008977	F20D1.7	F20D1.7	5
776	WBGene00008993	F21A3.3	F21A3.3	5
777	WBGene00009331	F32D8.7	F32D8.7a	5
778	WBGene00009365	F33H1.4	F33H1.4	5
779	WBGene00009499	F36H2.2	F36H2.2	5
780	WBGene00009543	F38E11.6	F38E11.6a	5
781	WBGene00009653	F43D9.1	F43D9.1	5
782	WBGene00009899	F49E12.6	F49E12.6	5
783	WBGene00009919	F52A8.6	F52A8.6a	5
784	WBGene00010047	F54D1.6	F54D1.6	5
785	WBGene00010113	F55D12.5	F55D12.5.1	5
786	WBGene00010132	F55H2.7	F55H2.7.1	5
787	WBGene00010260	F58E10.3	F58E10.3b	5
788	WBGene00010327	F59C6.8	F59C6.8	5
789	WBGene00010502	K02C4.3	K02C4.3	5
790	WBGene00010579	K05C4.2	K05C4.2.1	5
791	WBGene00010677	K08F4.2	K08F4.2.1	5
792	WBGene00010701	ent-2	K09A9.3.1	5
793	WBGene00010740	K10D3.6	K10D3.6	5
794	WBGene00010760	K10H10.4	K10H10.4	5
795	WBGene00010790	sodh-1	K12G11.3	5
796	WBGene00010847	M04B2.4	M04B2.4.1	5
797	WBGene00011035	R05D11.7	R05D11.7	5
798	WBGene00011047	R06A4.2	R06A4.2.1	5
799	WBGene00011071	R06F6.8	R06F6.8a	5
800	WBGene00011106	acl-5	R07E3.5a	5
801	WBGene00011174	R09E10.4	R09E10.4b	5
802	WBGene00011218	R10E11.6	R10E11.6a	5
803	WBGene00011279	asd-1	R74.5a.1	5
804	WBGene00011304	mnk-1	R166.5a	5
805	WBGene00011319	T01C3.2	T01C3.2	5
806	WBGene00011410	T04A8.8	T04A8.8	5
807	WBGene00011434	T04D3.5	T04D3.5.1	5
808	WBGene00011454	T05A1.3	T05A1.3	5
809	WBGene00011480	T05E11.3	T05E11.3.1	5
810	WBGene00011529	T06D8.9	T06D8.9.1	5
811	WBGene00011579	T07D4.2	T07D4.2a	5
812	WBGene00011580	ddx-19	T07D4.4a	5
813	WBGene00011615	lsd-1	T08D10.2	5
814	WBGene00011827	T19A6.1	T19A6.1a.1	5
815	WBGene00011990	T24D5.2	T24D5.2	5
816	WBGene00012033	T26C5.3	T26C5.3a	5
817	WBGene00012113	T28B8.1	T28B8.1.1	5
818	WBGene00012226	W03G11.4	W03G11.4.1	5
819	WBGene00012317	ztf-6	W06H12.1	5
820	WBGene00012338	W07G4.4	W07G4.4.1	5
821	WBGene00012390	Y6B3B.5	Y6B3B.5a	5
822	WBGene00012474	Y18D10A.1	Y18D10A.1	5
823	WBGene00012496	Y24F12A.1	Y24F12A.1	5
824	WBGene00012528	pap-1	Y32F6A.3.1	5
825	WBGene00012562	Y37H2A.1	Y37H2A.1	5
826	WBGene00012699	Y39B6A.41	Y39B6A.41	5
827	WBGene00012907	cpt-1	Y46G5A.17.1	5
828	WBGene00012934	gly-9	Y47D3A.23a	5
829	WBGene00013136	Y53C10A.5	Y53C10A.5.1	5
830	WBGene00013292	Y57G11A.4	Y57G11A.4.1	5
831	WBGene00013326	Y57G11C.37	Y57G11C.37	5
832	WBGene00013460	cpsf-3	Y67H2A.1.1	5
833	WBGene00013962	ZK287.1	ZK287.1.1	5
834	WBGene00014030	glb-1	ZK637.13.1	5
835	WBGene00014051	tag-341	ZK669.1a	5
836	WBGene00014058	ZK673.2	ZK673.2.1	5
837	WBGene00014098	ZK836.2	ZK836.2.1	5
838	WBGene00014101	ZK849.2	ZK849.2a	5
839	WBGene00015220	B0507.3	B0507.3a	5
840	WBGene00015283	C01B10.9	C01B10.9	5
841	WBGene00015336	C02D5.2	C02D5.2a	5
842	WBGene00015354	C02F12.3	C02F12.3.1	5
843	WBGene00015398	tag-293	C03G6.13	5
844	WBGene00015527	C06E2.1	C06E2.1	5
845	WBGene00015620	C08G9.2	C08G9.2	5
846	WBGene00015647	C09F5.1	C09F5.1	5
847	WBGene00015684	C10G8.8	C10G8.8a	5
848	WBGene00015735	pdfr-1	C13B9.4a.1	5
849	WBGene00015743	C13F10.4	C13F10.4	5
850	WBGene00015902	nhr-159	C17E7.7	5
851	WBGene00016022	C23H3.9	C23H3.9a	5
852	WBGene00016162	C27D6.4	C27D6.4a.1	5
853	WBGene00016164	C27D9.2	C27D9.2	5
854	WBGene00016192	C28H8.1	C28H8.1	5
855	WBGene00016237	C29H12.6	C29H12.6.1	5
856	WBGene00016378	imp-3	C33H5.11.1	5
857	WBGene00016423	tag-275	C34H3.1	5
858	WBGene00016501	C37C3.9	C37C3.9	5
859	WBGene00016614	C43H6.1	C43H6.1	5
860	WBGene00016629	C44B7.7	C44B7.7	5
861	WBGene00016751	C48E7.6	C48E7.6	5
862	WBGene00016913	lam-2	C54D1.5.1	5
863	WBGene00016921	C54F6.3	C54F6.3	5
864	WBGene00016955	C55C3.5	C55C3.5	5
865	WBGene00016979	C56G2.4	C56G2.4.1	5
866	WBGene00017080	DC2.3	DC2.3a.1	5
867	WBGene00017137	pink-1	EEED8.9.1	5
868	WBGene00017163	F01F1.9	F01F1.9	5
869	WBGene00017398	F12B6.2	F12B6.2a	5
870	WBGene00017463	F14D12.1	F14D12.1a	5
871	WBGene00017502	F16B3.2	F16B3.2	5
872	WBGene00017569	F18E9.3	F18E9.3	5
873	WBGene00017577	F18F11.4	F18F11.4	5
874	WBGene00017659	F21C10.10	F21C10.10.1	5
875	WBGene00017774	F25B5.2	F25B5.2.1	5
876	WBGene00017782	F25E5.1	F25E5.1	5
877	WBGene00017864	pcca-1	F27D9.5.1	5
878	WBGene00017937	F30H5.3	F30H5.3	5
879	WBGene00017951	F31E3.4	F31E3.4	5
880	WBGene00017983	F32D1.3	F32D1.3	5
881	WBGene00018008	vpr-1	F33D11.11.1	5
882	WBGene00018210	F39G3.5	F39G3.5a	5
883	WBGene00018268	F41C3.2	F41C3.2	5
884	WBGene00018375	F43C9.1	F43C9.1	5
885	WBGene00018390	F43E2.1	F43E2.1.1	5
886	WBGene00018468	F45E4.3	F45E4.3a	5
887	WBGene00018512	F46F11.9	F46F11.9a	5
888	WBGene00018602	F48D6.4	F48D6.4a	5
889	WBGene00018706	F52F10.2	F52F10.2	5
890	WBGene00018743	F53B3.5	F53B3.5	5
891	WBGene00018827	pst-2	F54E7.1a	5
892	WBGene00018854	F55A4.2	F55A4.2	5
893	WBGene00018857	stau-1	F55A4.5	5
894	WBGene00018872	F55C12.5	F55C12.5a	5
895	WBGene00018954	F56C9.11	F56C9.11.1	5
896	WBGene00018967	F56D2.6	F56D2.6a	5
897	WBGene00018998	flap-1	F57B9.7a	5
898	WBGene00019008	F57C9.1	F57C9.1a	5
899	WBGene00019160	H05L03.3	H05L03.3.1	5
900	WBGene00019167	H06I04.1	H06I04.1a.1	5
901	WBGene00019270	H41C03.3	H41C03.3.1	5
902	WBGene00019289	kcc-3	K02A2.3	5
903	WBGene00019346	K02G10.5	K02G10.5	5
904	WBGene00019399	K04F10.7	K04F10.7	5
905	WBGene00019504	K07H8.2	K07H8.2a	5
906	WBGene00019713	pqn-52	M01E11.4a.1	5
907	WBGene00019737	M02F4.3	M02F4.3	5
908	WBGene00019786	M70.4	M70.4.1	5
909	WBGene00019858	R03H10.6	R03H10.6	5
910	WBGene00019877	R05D3.2	R05D3.2	5
911	WBGene00019944	R07G3.8	R07G3.8	5
912	WBGene00020037	R12E2.12	R12E2.12.1	5
913	WBGene00020093	R144.3	R144.3.1	5
914	WBGene00020138	T01B11.1	T01B11.1	5
915	WBGene00020142	aak-2	T01C8.1a	5
916	WBGene00020209	T04C9.1	T04C9.1a	5
917	WBGene00020274	T05H4.11	T05H4.11.1	5
918	WBGene00020280	T06A1.5	T06A1.5	5
919	WBGene00020375	T09B4.1	T09B4.1.1	5
920	WBGene00020376	T09B4.2	T09B4.2.1	5
921	WBGene00020462	T12E12.1	T12E12.1	5
922	WBGene00020481	T13C2.6	T13C2.6a.1	5
923	WBGene00020506	dop-3	T14E8.3a	5
924	WBGene00020554	T19A5.3	T19A5.3a	5
925	WBGene00020708	T22H9.4	T22H9.4	5
926	WBGene00020767	lgc-40	T24D8.1	5
927	WBGene00020782	T24H7.3	T24H7.3.1	5
928	WBGene00020821	T26A5.5	T26A5.5a	5
929	WBGene00020921	W01C8.5	W01C8.5a	5
930	WBGene00021036	W05F2.4	W05F2.4a.1	5
931	WBGene00021048	W05H9.1	W05H9.1.1	5
932	WBGene00021152	mgl-3	Y4C6A.2a	5
933	WBGene00021156	Y4C6B.2	Y4C6B.2a	5
934	WBGene00021237	Y20F4.2	Y20F4.2	5
935	WBGene00021270	Y23H5A.3	Y23H5A.3	5
936	WBGene00021311	Y32H12A.2	Y32H12A.2a	5
937	WBGene00021325	Y34B4A.9	Y34B4A.9.1	5
938	WBGene00021378	Y37E11B.6	Y37E11B.6	5
939	WBGene00021387	Y37F4.6	Y37F4.6.1	5
940	WBGene00021389	Y38A10A.2	Y38A10A.2	5
941	WBGene00021536	Y42H9AR.1	Y42H9AR.1.1	5
942	WBGene00021628	Y47D9A.1	Y47D9A.1a	5
943	WBGene00021816	Y53G8AR.9	Y53G8AR.9	5
944	WBGene00021893	Y54G2A.29	Y54G2A.29	5
945	WBGene00021956	Y57E12AL.1	Y57E12AL.1a.1	5
946	WBGene00022151	Y71G12B.11	Y71G12B.11a	5
947	WBGene00022310	Y77E11A.7	Y77E11A.7a	5
948	WBGene00022453	Y110A2AR.3	Y110A2AR.3a	5
949	WBGene00022646	acl-9	ZK40.1.1	5
950	WBGene00022743	mlt-7	ZK430.8.1	5
951	WBGene00022881	ZK1248.11	ZK1248.11.1	5
952	WBGene00023497	lin-15B	ZK662.4.1	5
953	WBGene00044614	C36B1.14	C36B1.14	5
954	WBGene00044989	Y37A1B.17	Y37A1B.17a	5
955	WBGene00000010	aat-9	Y53H1C.1a	4
956	WBGene00000038	ace-4	Y48B6A.7	4
957	WBGene00000097	aip-1	F58E10.4	4
958	WBGene00000099	air-2	B0207.4	4
959	WBGene00000101	aka-1	D1022.7a.1	4
960	WBGene00000109	alh-3	F36H1.6.1	4
961	WBGene00000115	alh-9	F01F1.6.1	4
962	WBGene00000146	ape-1	F46F3.4a	4
963	WBGene00000147	aph-1	VF36H2L.1	4
964	WBGene00000148	aph-2	ZC434.6a	4
965	WBGene00000162	apd-3	W09G10.4a.1	4
966	WBGene00000187	arl-1	F54C9.10.1	4
967	WBGene00000205	arx-7	M01B12.3	4
968	WBGene00000211	asm-1	B0252.2	4
969	WBGene00000249	bir-1	T27F2.3.1	4
970	WBGene00000251	bli-1	C09G5.6	4
971	WBGene00000283	cah-5	R173.1	4
972	WBGene00000367	cca-1	C54D2.5a	4
973	WBGene00000368	ccb-1	T28F2.5	4
974	WBGene00000370	ccg-1	Y73F8A.6	4
975	WBGene00000386	cdc-25.1	K06A5.7.1	4
976	WBGene00000393	cdf-1	C15B12.7a	4
977	WBGene00000403	casy-1	B0034.3a.1	4
978	WBGene00000410	cdk-9	H25P06.2a	4
979	WBGene00000415	ced-1	Y47H9C.4a	4
980	WBGene00000419	ced-5	C02F4.1	4
981	WBGene00000459	ceh-38	F22D3.1a	4
982	WBGene00000460	ceh-39	T26C11.7	4
983	WBGene00000464	ceh-44	Y54F10AM.4a	4
984	WBGene00000480	cgp-1	Y38C9A.2.1	4
985	WBGene00000497	chs-2	F48A11.1	4
986	WBGene00000507	cit-1.1	F44B9.4a	4
987	WBGene00000508	cit-1.2	F44B9.3a	4
988	WBGene00000547	clp-7	Y77E11A.11.1	4
989	WBGene00000554	cnb-1	F55C10.1	4
990	WBGene00000591	coh-1	K08A8.3	4
991	WBGene00000742	col-169	T10E10.5	4
992	WBGene00000743	col-170	T10E10.6	4
993	WBGene00000779	cpn-3	F28H1.2	4
994	WBGene00000854	cux-7	C07H6.8.1	4
995	WBGene00000871	cye-1	C37A2.4a	4
996	WBGene00000872	cyk-1	F11H8.4a	4
997	WBGene00000897	daf-1	F29C4.1a	4
998	WBGene00000939	dcr-1	K12H4.8	4
999	WBGene00000953	del-2	F58G6.6a	4
1000	WBGene00000980	dhs-17	F29G9.6a	4
1001	WBGene00001020	dnj-2	B0035.2.1	4
1002	WBGene00001029	dnj-11	F38A5.13.1	4
1003	WBGene00001030	dnj-12	F39B2.10.1	4
1004	WBGene00001064	dpy-2	T14B4.6	4
1005	WBGene00001137	eat-6	B0365.3.1	4
1006	WBGene00001186	egl-18	F55A8.1.1	4
1007	WBGene00001193	egl-26	C23H3.1	4
1008	WBGene00001194	egl-27	C04A2.3a	4
1009	WBGene00001211	egl-47	C50H2.2a	4
1010	WBGene00001224	ehs-1	ZK1248.3a	4
1011	WBGene00001251	elt-3	K02B9.4a	4
1012	WBGene00001263	emb-9	K04H4.1a	4
1013	WBGene00001352	evl-14	H38K22.1	4
1014	WBGene00001431	fkb-6	F31D4.3.1	4
1015	WBGene00001457	flp-14	Y37D8A.15	4
1016	WBGene00001461	flp-18	Y48D7A.2.1	4
1017	WBGene00001468	flr-4	F09B12.6	4
1018	WBGene00001484	fox-1	T07D1.4.1	4
1019	WBGene00001493	frm-7	C51F7.1.1	4
1020	WBGene00001496	frm-10	F25H9.5a.1	4
1021	WBGene00001559	gei-1	F45H7.2a	4
1022	WBGene00001565	gei-8	C14B9.6a.1	4
1023	WBGene00001568	gei-11	F32H2.1a	4
1024	WBGene00001579	gex-2	F56A11.1	4
1025	WBGene00001582	gfi-2	K02A11.1a	4
1026	WBGene00001589	gip-1	H04J21.3a.1	4
1027	WBGene00001593	glc-3	ZC317.3	4
1028	WBGene00001597	gld-3	T07F8.3a	4
1029	WBGene00001602	gln-1	C45B2.5	4
1030	WBGene00001606	gln-5	F26D10.10	4
1031	WBGene00001628	gly-3	ZK688.8.1	4
1032	WBGene00001629	gly-4	Y116F11B.12a	4
1033	WBGene00001664	gpa-2	F38E1.5	4
1034	WBGene00001666	gpa-4	T07A9.7	4
1035	WBGene00001680	gpb-2	F52A8.2.1	4
1036	WBGene00001812	haf-2	F43E2.4	4
1037	WBGene00001830	hcp-2	T06E4.1	4
1038	WBGene00001835	hda-2	C08B11.2	4
1039	WBGene00001949	hlh-2	M05B5.5b	4
1040	WBGene00002011	hsp-12.2	C14B9.1	4
1041	WBGene00002038	hum-5	T02C12.1	4
1042	WBGene00002151	irk-3	K04G11.5	4
1043	WBGene00002178	jnk-1	B0478.1a	4
1044	WBGene00002221	klp-10	C33H5.4a	4
1045	WBGene00002223	klp-12	T01G1.1a	4
1046	WBGene00002239	ksr-1	F13B9.5.1	4
1047	WBGene00002258	lbp-6	W02D3.5.1	4
1048	WBGene00002295	let-19	K08F8.6	4
1049	WBGene00002363	let-92	F38H4.9.1	4
1050	WBGene00003024	lin-39	C07H6.7.1	4
1051	WBGene00003031	lin-46	R186.4	4
1052	WBGene00003037	lin-54	JC8.6a	4
1053	WBGene00003040	lin-59	T12F5.4	4
1054	WBGene00003072	lrp-2	T21E3.3	4
1055	WBGene00003124	mai-1	K10B3.9.1	4
1056	WBGene00003155	mcm-3	C25D7.6.1	4
1057	WBGene00003156	mcm-4	Y39G10AR.14.1	4
1058	WBGene00003158	mcm-6	ZK632.1a	4
1059	WBGene00003159	mcm-7	F32D1.10.1	4
1060	WBGene00003219	mes-1	F54F7.5	4
1061	WBGene00003230	mex-5	W02A2.7.1	4
1062	WBGene00003368	mkk-4	F42G10.2	4
1063	WBGene00003378	mml-1	T20B12.6a	4
1064	WBGene00003482	mua-3	K08E5.3a	4
1065	WBGene00003497	mup-4	K07D8.1	4
1066	WBGene00003515	myo-3	K12F2.1	4
1067	WBGene00003516	nab-1	C43E11.6a.1	4
1068	WBGene00003564	ncs-2	F10G8.5.1	4
1069	WBGene00003588	nex-1	ZC155.1.1	4
1070	WBGene00003601	nhr-2	C32F10.6	4
1071	WBGene00003605	nhr-6	C48D5.1a	4
1072	WBGene00003624	nhr-28	C11G6.4a	4
1073	WBGene00003625	nhr-31	C26B2.3a.1	4
1074	WBGene00003651	nhr-61	W01D2.2a	4
1075	WBGene00003710	nhr-120	C25B8.6	4
1076	WBGene00003732	nhx-4	F14B8.1a.1	4
1077	WBGene00003740	nlp-2	T24D8.5	4
1078	WBGene00003796	npp-10	ZK328.5a	4
1079	WBGene00003825	ntl-2	B0286.4a	4
1080	WBGene00003827	ntl-4	C49H3.5a.1	4
1081	WBGene00003891	osm-11	F11C7.5	4
1082	WBGene00003901	paa-1	F48E8.5.1	4
1083	WBGene00003912	pal-1	C38D4.6a.1	4
1084	WBGene00003932	pat-6	T21D12.4.1	4
1085	WBGene00004036	plc-1	F31B12.1a	4
1086	WBGene00004053	pme-5	ZK1005.1a	4
1087	WBGene00004076	pod-2	W09B6.1a.1	4
1088	WBGene00004083	pph-1	C05A2.1	4
1089	WBGene00004088	ppk-2	Y48G9A.8	4
1090	WBGene00004101	hgrs-1	C07G1.5.1	4
1091	WBGene00004104	pqn-13	C14C11.8a	4
1092	WBGene00004108	pqn-18	C34E7.1.1	4
1093	WBGene00004119	pqn-31	F21C10.8a	4
1094	WBGene00004210	ptc-3	Y110A2AL.8a	4
1095	WBGene00004259	pyr-1	D2085.1	4
1096	WBGene00004274	rab-11.1	F53G12.1.1	4
1097	WBGene00004313	rbc-1	F54E4.1	4
1098	WBGene00004336	ret-1	W06A7.3a	4
1099	WBGene00004350	rgs-7	F56B6.2a	4
1100	WBGene00004364	ric-4	Y22F5A.3a	4
1101	WBGene00004373	rme-1	W06H8.1a	4
1102	WBGene00004375	rme-4	F46F6.1a.1	4
1103	WBGene00004395	rol-3	C16D9.2	4
1104	WBGene00004738	scc-3	F18E2.3	4
1105	WBGene00004745	sdc-1	F52E10.1	4
1106	WBGene00004758	sek-1	R03G5.2.1	4
1107	WBGene00004759	sel-1	F45D3.5.1	4
1108	WBGene00004769	sel-12	F35H12.3	4
1109	WBGene00004773	sem-4	F15C11.1.1	4
1110	WBGene00004873	smc-3	Y47D3A.26.1	4
1111	WBGene00004914	snr-1	Y116A8C.42.1	4
1112	WBGene00004927	snx-1	C05D9.1.1	4
1113	WBGene00004946	sop-3	Y71F9B.10a.1	4
1114	WBGene00004981	spl-1	Y66H1B.4	4
1115	WBGene00006364	syd-2	F59F5.6	4
1116	WBGene00006376	syp-2	C24G6.1	4
1117	WBGene00006406	srgp-1	F12F6.5a	4
1118	WBGene00006412	nlg-1	C40C9.5a	4
1119	WBGene00006431	tag-52	C02F12.4	4
1120	WBGene00006442	tag-65	F58G11.5.1	4
1121	WBGene00006447	tag-72	C25A1.3.1	4
1122	WBGene00006489	tag-143	ZK856.9.1	4
1123	WBGene00006490	tag-144	F36H1.2a	4
1124	WBGene00006493	tag-147	R09A8.3.1	4
1125	WBGene00006515	tag-170	C05D11.3	4
1126	WBGene00006561	tcl-2	Y38C1AA.4	4
1127	WBGene00006575	tir-1	F13B10.1a	4
1128	WBGene00006662	twk-7	F22B7.7	4
1129	WBGene00006663	twk-8	ZC410.4a	4
1130	WBGene00006734	ufd-2	T05H10.5a	4
1131	WBGene00006751	unc-11	C32E8.10a	4
1132	WBGene00006780	unc-44	B0350.2a.1	4
1133	WBGene00006787	unc-52	ZC101.2a	4
1134	WBGene00006804	unc-71	Y37D8A.13	4
1135	WBGene00006807	unc-75	C17D12.2	4
1136	WBGene00006808	unc-76	C01G10.11a.1	4
1137	WBGene00006812	unc-80	F25C8.3a	4
1138	WBGene00006827	unc-98	F08C6.7	4
1139	WBGene00006869	vab-2	Y37E11AR.6	4
1140	WBGene00006870	vab-3	F14F3.1a	4
1141	WBGene00006890	vem-1	K07E3.8a	4
1142	WBGene00006910	vha-1	R10E11.8.1	4
1143	WBGene00006913	vha-4	T01H3.1.1	4
1144	WBGene00006917	vha-8	C17H12.14.1	4
1145	WBGene00006974	zen-4	M03D4.1a	4
1146	WBGene00006997	zyg-12	ZK546.1a	4
1147	WBGene00007009	wwp-1	Y65B4BR.4a	4
1148	WBGene00007018	mdt-18	C55B7.9.1	4
1149	WBGene00007023	mdt-27	T18H9.6.1	4
1150	WBGene00007029	mys-1	VC5.4.1	4
1151	WBGene00007195	B0513.2	B0513.2a.1	4
1152	WBGene00007267	C03A3.2	C03A3.2.1	4
1153	WBGene00007332	C05C10.5	C05C10.5a	4
1154	WBGene00007372	C06B8.7	C06B8.7	4
1155	WBGene00007397	C07A4.2	C07A4.2	4
1156	WBGene00007433	C08B11.3	C08B11.3.1	4
1157	WBGene00007494	C09G9.3	C09G9.3a	4
1158	WBGene00007503	C09H10.9	C09H10.9	4
1159	WBGene00007548	C13C4.4	C13C4.4	4
1160	WBGene00007556	C14A4.3	C14A4.3	4
1161	WBGene00007606	C15C8.4	C15C8.4.1	4
1162	WBGene00007687	C18E9.7	C18E9.7	4
1163	WBGene00007923	C34C12.4	C34C12.4.1	4
1164	WBGene00007924	C34C12.5	C34C12.5.1	4
1165	WBGene00007944	C34F6.10	C34F6.10	4
1166	WBGene00007959	C35C5.10	C35C5.10a.1	4
1167	WBGene00008212	C49F5.8	C49F5.8	4
1168	WBGene00008274	C53B4.4	C53B4.4a	4
1169	WBGene00008317	C54G4.7	C54G4.7.1	4
1170	WBGene00008395	D1086.8	D1086.8a	4
1171	WBGene00008541	F07A5.2	F07A5.2	4
1172	WBGene00008555	F07C6.4	F07C6.4a	4
1173	WBGene00008599	F09A5.2	F09A5.2	4
1174	WBGene00008602	oac-14	F09B9.1	4
1175	WBGene00008605	mlt-9	F09B12.1a	4
1176	WBGene00008610	F09C3.2	F09C3.2	4
1177	WBGene00008622	F09C8.2	F09C8.2.1	4
1178	WBGene00008682	lex-1	F11A10.1a.1	4
1179	WBGene00008750	F13E9.1	F13E9.1.1	4
1180	WBGene00008760	F13E9.11	F13E9.11a	4
1181	WBGene00008762	ztf-2	F13G3.1	4
1182	WBGene00008819	F14F11.1	F14F11.1a.1	4
1183	WBGene00008832	obr-2	F14H8.1a	4
1184	WBGene00008852	F15C11.2	F15C11.2a	4
1185	WBGene00008878	ppfr-1	F16A11.3a	4
1186	WBGene00008926	F17H10.2	F17H10.2a	4
1187	WBGene00008973	F20D1.1	F20D1.1.1	4
1188	WBGene00009006	F21D5.1	F21D5.1.1	4
1189	WBGene00009025	F21G4.4	F21G4.4	4
1190	WBGene00009087	F23D12.3	F23D12.3	4
1191	WBGene00009234	F28H6.6	F28H6.6	4
1192	WBGene00009259	F29G6.3	F29G6.3a	4
1193	WBGene00009272	F30F8.3	F30F8.3.1	4
1194	WBGene00009322	tbc-3	F32B6.8a	4
1195	WBGene00009342	fasn-1	F32H2.5	4
1196	WBGene00009367	F33H2.3	F33H2.3	4
1197	WBGene00009380	F34H10.3	F34H10.3.1	4
1198	WBGene00009445	F35G12.12	F35G12.12.1	4
1199	WBGene00009451	cids-2	F36A2.1e	4
1200	WBGene00009482	F36G3.1	F36G3.1.1	4
1201	WBGene00009573	F40E10.5	F40E10.5	4
1202	WBGene00009580	xbx-6	F40F9.1a	4
1203	WBGene00009594	cyld-1	F40F12.5	4
1204	WBGene00009657	F43G6.4	F43G6.4	4
1205	WBGene00009730	F45G2.2	F45G2.2a	4
1206	WBGene00009819	F47B10.8	F47B10.8a	4
1207	WBGene00009825	F47G4.4	F47G4.4.1	4
1208	WBGene00009917	glb-18	F52A8.4a	4
1209	WBGene00009921	F52B5.2	F52B5.2.1	4
1210	WBGene00009974	F53C11.4	F53C11.4.1	4
1211	WBGene00010037	F54C8.4	F54C8.4a	4
1212	WBGene00010189	F57B1.6	F57B1.6a	4
1213	WBGene00010256	F58E6.7	F58E6.7	4
1214	WBGene00010280	F58G11.2	F58G11.2	4
1215	WBGene00010315	F59B2.13	F59B2.13	4
1216	WBGene00010319	F59B10.3	F59B10.3	4
1217	WBGene00010339	acl-1	F59F4.4	4
1218	WBGene00010345	F59F5.7	F59F5.7	4
1219	WBGene00010497	axl-1	K02B12.4a	4
1220	WBGene00010501	K02C4.2	K02C4.2	4
1221	WBGene00010540	K03H1.5	K03H1.5	4
1222	WBGene00010557	mspn-1	K04D7.2a.1	4
1223	WBGene00010561	K04G2.2	K04G2.2	4
1224	WBGene00010647	K08C7.4	K08C7.4	4
1225	WBGene00010681	K08F8.1	K08F8.1a	4
1226	WBGene00010697	uda-1	K08H10.4.1	4
1227	WBGene00010700	nipi-3	K09A9.1	4
1228	WBGene00010730	K10C3.2	K10C3.2.1	4
1229	WBGene00010757	pad-2	K10G9.3	4
1230	WBGene00010806	M01E5.3	M01E5.3a.1	4
1231	WBGene00010809	M01F1.3	M01F1.3.1	4
1232	WBGene00010810	M01F1.4	M01F1.4a	4
1233	WBGene00010831	M02G9.2	M02G9.2	4
1234	WBGene00010838	M03C11.1	M03C11.1	4
1235	WBGene00010879	M05D6.6	M05D6.6.1	4
1236	WBGene00010899	M28.8	M28.8	4
1237	WBGene00010935	M163.1	M163.1	4
1238	WBGene00010944	M176.5	M176.5	4
1239	WBGene00010988	R03D7.1	R03D7.1	4
1240	WBGene00010990	R03D7.4	R03D7.4	4
1241	WBGene00011068	set-14	R06F6.4.1	4
1242	WBGene00011073	R07A4.2	R07A4.2.1	4
1243	WBGene00011139	R08B4.3	R08B4.3	4
1244	WBGene00011146	pde-2	R08D7.6a	4
1245	WBGene00011156	R09B3.3	R09B3.3	4
1246	WBGene00011199	tag-310	R10E4.2a	4
1247	WBGene00011235	R11A5.7	R11A5.7.1	4
1248	WBGene00011283	R90.1	R90.1.1	4
1249	WBGene00011303	R166.3	R166.3	4
1250	WBGene00011317	T01C1.4	T01C1.4	4
1251	WBGene00011481	imp-2	T05E11.5	4
1252	WBGene00011509	T05H10.4	T05H10.4a.1	4
1253	WBGene00011524	T06D8.3	T06D8.3	4
1254	WBGene00011605	T08A11.2	T08A11.2	4
1255	WBGene00011625	vps-39	T08G5.5a	4
1256	WBGene00011635	T09A5.7	T09A5.7.1	4
1257	WBGene00011680	T10B10.3	T10B10.3.1	4
1258	WBGene00011742	T12G3.7	T12G3.7a	4
1259	WBGene00011864	T20F10.2	T20F10.2a	4
1260	WBGene00011891	T21C9.3	T21C9.3a.1	4
1261	WBGene00011964	T23G5.6	T23G5.6.1	4
1262	WBGene00011986	T24D1.3	T24D1.3	4
1263	WBGene00011997	T24F1.5	T24F1.5	4
1264	WBGene00012032	T26C5.2	T26C5.2	4
1265	WBGene00012107	T27F6.8	T27F6.8	4
1266	WBGene00012117	T28B11.1	T28B11.1.1	4
1267	WBGene00012136	T28F4.1	T28F4.1.1	4
1268	WBGene00012187	rpb-11	W01G7.3.1	4
1269	WBGene00012208	W02D9.2	W02D9.2a	4
1270	WBGene00012243	W04D2.4	W04D2.4	4
1271	WBGene00012258	W04G3.5	W04G3.5a	4
1272	WBGene00012471	Y17G7B.20	Y17G7B.20a	4
1273	WBGene00012723	Y39G8B.2	Y39G8B.2	4
1274	WBGene00012759	Y41C4A.13	Y41C4A.13.1	4
1275	WBGene00012776	Y42A5A.1	Y42A5A.1	4
1276	WBGene00012813	Y43F8B.2	Y43F8B.2a	4
1277	WBGene00012840	grsp-1	Y43F8C.20	4
1278	WBGene00012850	Y44A6C.1	Y44A6C.1	4
1279	WBGene00012930	obr-1	Y47D3A.17a	4
1280	WBGene00012942	Y47D3B.6	Y47D3B.6	4
1281	WBGene00012970	Y48A6B.9	Y48A6B.9	4
1282	WBGene00012982	jmjd-2	Y48B6A.11	4
1283	WBGene00013092	Y51H1A.1	Y51H1A.1a	4
1284	WBGene00013243	Y56A3A.31	Y56A3A.31	4
1285	WBGene00013301	Y57G11C.3	Y57G11C.3a	4
1286	WBGene00013382	gcl-1	Y62E10A.16.1	4
1287	WBGene00013416	Y64G10A.7	Y64G10A.7a	4
1288	WBGene00013429	Y66D12A.3	Y66D12A.3	4
1289	WBGene00013529	Y73F8A.24	Y73F8A.24a	4
1290	WBGene00013708	Y106G6E.4	Y106G6E.4	4
1291	WBGene00013857	ZC168.3	ZC168.3a	4
1292	WBGene00013899	ZC443.4	ZC443.4	4
1293	WBGene00013920	pssy-1	ZC506.3.1	4
1294	WBGene00013959	ZK265.7	ZK265.7	4
1295	WBGene00013967	ZK287.7	ZK287.7.1	4
1296	WBGene00014019	ZK632.12	ZK632.12.1	4
1297	WBGene00014034	ZK643.2	ZK643.2	4
1298	WBGene00014074	ZK757.2	ZK757.2	4
1299	WBGene00014087	ZK809.5	ZK809.5a	4
1300	WBGene00014097	ZK829.9	ZK829.9	4
1301	WBGene00015055	B0222.3	B0222.3	4
1302	WBGene00015056	B0222.5	B0222.5	4
1303	WBGene00015138	B0310.2	B0310.2.1	4
1304	WBGene00015163	B0361.9	B0361.9	4
1305	WBGene00015177	B0416.1	B0416.1	4
1306	WBGene00015186	misc-1	B0432.4.1	4
1307	WBGene00015206	B0495.7	B0495.7.1	4
1308	WBGene00015235	cdc-26	B0511.9a	4
1309	WBGene00015328	C02B10.3	C02B10.3.1	4
1310	WBGene00015350	C02F5.7	C02F5.7a.1	4
1311	WBGene00015404	C03H5.2	C03H5.2	4
1312	WBGene00015423	C04E6.7	C04E6.7.1	4
1313	WBGene00015510	C06A6.5	C06A6.5	4
1314	WBGene00015515	spdl-1	C06A8.5	4
1315	WBGene00015545	C06G1.1	C06G1.1a	4
1316	WBGene00015691	viln-1	C10H11.1	4
1317	WBGene00015702	C11D2.4	C11D2.4.1	4
1318	WBGene00015813	thoc-2	C16A3.8.1	4
1319	WBGene00015893	C17C3.11	C17C3.11.1	4
1320	WBGene00015905	C17E7.12	C17E7.12	4
1321	WBGene00016033	C24A3.2	C24A3.2a.1	4
1322	WBGene00016102	C25F6.1	C25F6.1	4
1323	WBGene00016144	mmab-1	C26E6.11.1	4
1324	WBGene00016182	C28C12.12	C28C12.12.1	4
1325	WBGene00016317	C32D5.10	C32D5.10	4
1326	WBGene00016342	C33C12.10	C33C12.10	4
1327	WBGene00016495	C37C3.1	C37C3.1a	4
1328	WBGene00016505	ttr-33	C37C3.13.1	4
1329	WBGene00016531	C39D10.3	C39D10.3a	4
1330	WBGene00016583	tag-335	C42C1.5	4
1331	WBGene00016622	C43H8.2	C43H8.2	4
1332	WBGene00016624	C44B7.2	C44B7.2a.1	4
1333	WBGene00016734	C46H11.10	C46H11.10a	4
1334	WBGene00016792	C49H3.6	C49H3.6a.1	4
1335	WBGene00016898	C53C9.2	C53C9.2	4
1336	WBGene00016961	vps-32.1	C56C10.3.1	4
1337	WBGene00017028	D1044.2	D1044.2a	4
1338	WBGene00017339	F10D7.2	F10D7.2.1	4
1339	WBGene00017423	F13C5.2	F13C5.2.1	4
1340	WBGene00017535	F17A9.3	F17A9.3	4
1341	WBGene00017644	exc-9	F20D12.5	4
1342	WBGene00017756	F23F12.12	F23F12.12	4
1343	WBGene00017757	bra-2	F23H11.1	4
1344	WBGene00017773	dct-6	F25B5.1a	4
1345	WBGene00017800	F25G6.9	F25G6.9	4
1346	WBGene00017882	F28B3.1	F28B3.1.1	4
1347	WBGene00017904	lim-8	F28F5.3a	4
1348	WBGene00017905	F28F5.6	F28F5.6	4
1349	WBGene00017931	F29G9.2	F29G9.2a.1	4
1350	WBGene00017980	F32B5.7	F32B5.7.1	4
1351	WBGene00017996	F33D4.4	F33D4.4.1	4
1352	WBGene00018006	F33D11.9	F33D11.9a.1	4
1353	WBGene00018041	F35D2.3	F35D2.3	4
1354	WBGene00018090	F36D4.5	F36D4.5a	4
1355	WBGene00018137	bath-41	F37A4.9.1	4
1356	WBGene00018160	F38A5.1	F38A5.1a	4
1357	WBGene00018164	F38A5.7	F38A5.7	4
1358	WBGene00018212	F39H12.1	F39H12.1	4
1359	WBGene00018269	acs-11	F41C3.3.1	4
1360	WBGene00018294	atg-18	F41E6.13a	4
1361	WBGene00018335	F42A9.6	F42A9.6	4
1362	WBGene00018349	F42C5.9	F42C5.9.1	4
1363	WBGene00018367	F42H10.3	F42H10.3	4
1364	WBGene00018374	tag-343	F43B10.2a	4
1365	WBGene00018427	F44E7.5	F44E7.5a	4
1366	WBGene00018482	F45F2.10	F45F2.10	4
1367	WBGene00018533	F47B7.2	F47B7.2a	4
1368	WBGene00018569	F47F2.1	F47F2.1a	4
1369	WBGene00018609	F48E8.2	F48E8.2	4
1370	WBGene00018639	tbc-16	F49E10.1	4
1371	WBGene00018734	F53A10.2	F53A10.2a	4
1372	WBGene00018735	F53B1.2	F53B1.2	4
1373	WBGene00018748	F53C3.4	F53C3.4	4
1374	WBGene00018797	F54D7.2	F54D7.2.1	4
1375	WBGene00018937	F56B6.6	F56B6.6	4
1376	WBGene00019077	F59A3.4	F59A3.4	4
1377	WBGene00019122	F59E12.6	F59E12.6a	4
1378	WBGene00019124	F59E12.9	F59E12.9	4
1379	WBGene00019188	H11E01.3	H11E01.3	4
1380	WBGene00019221	H20J04.6	H20J04.6	4
1381	WBGene00019234	ugt-8	H23N18.3	4
1382	WBGene00019276	H43I07.3	H43I07.3	4
1383	WBGene00019317	K02E10.1	K02E10.1	4
1384	WBGene00019321	K02E10.7	K02E10.7	4
1385	WBGene00019426	cutl-16	K06A1.3	4
1386	WBGene00019435	K06A9.1	K06A9.1a	4
1387	WBGene00019436	K06A9.2	K06A9.2	4
1388	WBGene00019489	K07E1.1	K07E1.1	4
1389	WBGene00019726	M02B7.5	M02B7.5	4
1390	WBGene00019748	atg-2	M03A8.2	4
1391	WBGene00019751	M03D4.4	M03D4.4a.1	4
1392	WBGene00019803	PDB1.1	PDB1.1a	4
1393	WBGene00019844	abts-4	R03E9.3a	4
1394	WBGene00019881	R05D3.8	R05D3.8	4
1395	WBGene00019915	tbc-10	R06B10.5.1	4
1396	WBGene00019943	R07G3.7	R07G3.7a	4
1397	WBGene00019953	wapl-1	R08C7.10a	4
1398	WBGene00019959	R08E3.3	R08E3.3a	4
1399	WBGene00019971	ergo-1	R09A1.1.1	4
1400	WBGene00019987	R09F10.3	R09F10.3	4
1401	WBGene00020025	R12C12.5	R12C12.5	4
1402	WBGene00020051	R13A5.9	R13A5.9	4
1403	WBGene00020126	flp-26	R173.4	4
1404	WBGene00020160	igcm-3	T02C5.3a	4
1405	WBGene00020185	pgk-1	T03F1.3.1	4
1406	WBGene00020207	T04B8.5	T04B8.5a	4
1407	WBGene00020237	phat-4	T05B4.3	4
1408	WBGene00020260	T05E7.4	T05E7.4	4
1409	WBGene00020379	T09B4.5	T09B4.5a	4
1410	WBGene00020437	T12A2.2	T12A2.2.1	4
1411	WBGene00020508	T14F9.2	T14F9.2	4
1412	WBGene00020577	T19D12.2	T19D12.2a.1	4
1413	WBGene00020646	T21D11.1	T21D11.1	4
1414	WBGene00020672	T22B7.3	T22B7.3	4
1415	WBGene00020721	T23B12.6	T23B12.6	4
1416	WBGene00020844	T27A10.2	T27A10.2	4
1417	WBGene00020995	W03F8.6	W03F8.6a.1	4
1418	WBGene00020998	W03F8.10	W03F8.10	4
1419	WBGene00021044	W05H7.1	W05H7.1	4
1420	WBGene00021047	zfp-3	W05H7.4a	4
1421	WBGene00021050	W05H9.3	W05H9.3	4
1422	WBGene00021209	Y18H1A.3	Y18H1A.3	4
1423	WBGene00021326	Y34B4A.10	Y34B4A.10.1	4
1424	WBGene00021369	siah-1	Y37E11AR.2	4
1425	WBGene00021379	Y37E11B.7	Y37E11B.7	4
1426	WBGene00021474	Y39G10AR.18	Y39G10AR.18a.1	4
1427	WBGene00021502	Y40D12A.1	Y40D12A.1a	4
1428	WBGene00021533	Y42G9A.3	Y42G9A.3a	4
1429	WBGene00021538	rabs-5	Y42H9AR.3	4
1430	WBGene00021539	Y42H9AR.4	Y42H9AR.4	4
1431	WBGene00021551	Y44E3A.6	Y44E3A.6a	4
1432	WBGene00021554	Y45G5AL.1	Y45G5AL.1a	4
1433	WBGene00021555	Y45G5AM.2	Y45G5AM.2	4
1434	WBGene00021644	Y47G6A.18	Y47G6A.18.1	4
1435	WBGene00021688	Y48G8AL.9	Y48G8AL.9	4
1436	WBGene00021739	Y50D4A.5	Y50D4A.5	4
1437	WBGene00021845	rpb-7	Y54E10BR.6	4
1438	WBGene00021952	vha-19	Y55H10A.1.1	4
1439	WBGene00021973	Y57G7A.10	Y57G7A.10a	4
1440	WBGene00022114	Y71F9AL.9	Y71F9AL.9.1	4
1441	WBGene00022203	Y73B3A.1	Y73B3A.1	4
1442	WBGene00022232	exos-2	Y73B6BL.3	4
1443	WBGene00022284	glb-33	Y75B7AL.1	4
1444	WBGene00022383	Y95B8A.2	Y95B8A.2.1	4
1445	WBGene00022613	ZC449.3	ZC449.3a.1	4
1446	WBGene00022615	ZC449.5	ZC449.5.1	4
1447	WBGene00022666	ZK154.4	ZK154.4	4
1448	WBGene00022766	cblc-1	ZK546.17.1	4
1449	WBGene00022776	ZK616.6	ZK616.6	4
1450	WBGene00022850	ZK1127.3	ZK1127.3	4
1451	WBGene00022880	tbc-2	ZK1248.10	4
1452	WBGene00023500	C11H1.9	C11H1.9a	4
1453	WBGene00044325	tag-321	C33H5.19.1	4
1454	WBGene00044330	alr-1	R08B4.2	4
1455	WBGene00044623	bus-8	T23F2.1.1	4
1456	WBGene00044784	F13H10.8	F13H10.8a	4
1457	WBGene00045419	lsy-12	R07B5.9a	4
1458	WBGene00000002	aat-1	F27C8.1	3
1459	WBGene00000022	abt-4	Y39D8C.1	3
1460	WBGene00000034	abu-11	T01D1.6	3
1461	WBGene00000035	ace-1	W09B12.1.1	3
1462	WBGene00000065	act-3	T04C12.4.1	3
1463	WBGene00000066	act-4	M03F4.2a	3
1464	WBGene00000071	acy-4	T01C2.1	3
1465	WBGene00000106	alg-2	T07D3.7a	3
1466	WBGene00000114	alh-8	F13D12.4a.1	3
1467	WBGene00000117	alh-11	F42G9.5a	3
1468	WBGene00000140	anc-1	ZK973.6	3
1469	WBGene00000143	apc-2	K06H7.6	3
1470	WBGene00000212	asm-2	ZK455.4.1	3
1471	WBGene00000216	asp-3	H22K11.1	3
1472	WBGene00000222	atf-6	F45E6.2	3
1473	WBGene00000226	atl-1	T06E4.3a	3
1474	WBGene00000232	avr-14	B0207.12a	3
1475	WBGene00000253	bli-3	F56C11.1	3
1476	WBGene00000280	cah-2	D1022.8	3
1477	WBGene00000281	cah-3	K05G3.3	3
1478	WBGene00000289	cam-1	C01G6.8a	3
1479	WBGene00000378	cct-2	T21B10.7.1	3
1480	WBGene00000392	cdd-2	F49E8.4	3
1481	WBGene00000416	ced-2	Y41D4B.13	3
1482	WBGene00000418	ced-4	C35D10.9a	3
1483	WBGene00000426	ced-12	Y106G6E.5.1	3
1484	WBGene00000431	ceh-6	K02B12.1	3
1485	WBGene00000447	ceh-24	F55B12.1	3
1486	WBGene00000448	ceh-26	K12H4.1	3
1487	WBGene00000453	ceh-32	W05E10.3.1	3
1488	WBGene00000473	cey-2	F46F11.2.1	3
1489	WBGene00000496	chs-1	T25G3.2.1	3
1490	WBGene00000503	cht-1	C04F6.3.1	3
1491	WBGene00000517	cki-2	T05A6.2a.1	3
1492	WBGene00000518	ckk-1	C05H8.1a	3
1493	WBGene00000527	cle-1	C36B1.1a	3
1494	WBGene00000545	clp-4	Y39A3CL.5a	3
1495	WBGene00000549	cls-2	R107.6.1	3
1496	WBGene00000550	clu-1	F55H2.6.1	3
1497	WBGene00000564	cnk-1	R01H10.8	3
1498	WBGene00000585	cogc-2	C06G3.10	3
1499	WBGene00000618	col-41	T10B10.1	3
1500	WBGene00000672	col-97	ZK1010.7.1	3
1501	WBGene00000733	col-160	F57B1.4.1	3
1502	WBGene00000740	col-167	T10E10.2.1	3
1503	WBGene00000741	col-168	T10E10.1	3
1504	WBGene00000750	col-177	F59F3.2	3
1505	WBGene00000751	col-178	C34F6.2	3
1506	WBGene00000822	csq-1	F40E10.3.1	3
1507	WBGene00000843	cup-2	F25D7.1.1	3
1508	WBGene00000858	cwn-2	W01B6.1	3
1509	WBGene00000901	daf-5	W01G7.1	3
1510	WBGene00000910	daf-14	F01G10.8	3
1511	WBGene00000959	dgk-2	F46H6.2a	3
1512	WBGene00000969	dhs-5	F56D1.5	3
1513	WBGene00001002	div-1	R01H10.1	3
1514	WBGene00001005	dlc-1	T26A5.9.1	3
1515	WBGene00001007	dli-1	C39E9.14a.1	3
1516	WBGene00001032	dnj-14	K02G10.8	3
1517	WBGene00001048	dnj-30	Y71F9B.16	3
1518	WBGene00001060	dpf-7	R11E3.7a	3
1519	WBGene00001077	dpy-18	Y47D3B.10	3
1520	WBGene00001081	dpy-22	F47A4.2	3
1521	WBGene00001082	dpy-23	R160.1a	3
1522	WBGene00001113	dur-1	F25H8.5a	3
1523	WBGene00001130	dyn-1	C02C6.1a	3
1524	WBGene00001145	eat-16	C16C2.2a.1	3
1525	WBGene00001151	ech-2	F38H4.8a	3
1526	WBGene00001173	egl-4	F55A8.2a.1	3
1527	WBGene00001189	egl-21	F01D4.4.1	3
1528	WBGene00001196	egl-30	M01D7.7a	3
1529	WBGene00001208	egl-44	F28B12.2a	3
1530	WBGene00001226	eif-3.C	T23D8.4.1	3
1531	WBGene00001262	emb-8	K10D2.6.1	3
1532	WBGene00001303	emo-1	F32D8.6	3
1533	WBGene00001332	eri-1	T07A9.5a	3
1534	WBGene00001402	fbf-2	F21H12.5	3
1535	WBGene00001405	fce-1	C04F12.10.1	3
1536	WBGene00001423	fib-1	T01C3.7.1	3
1537	WBGene00001430	fkb-5	C50F2.6a.1	3
1538	WBGene00001442	fkh-10	C25A1.2.1	3
1539	WBGene00001464	flp-21	C26F1.10	3
1540	WBGene00001470	flt-1	ZK783.4	3
1541	WBGene00001479	fmo-4	F53F4.5.1	3
1542	WBGene00001485	fre-1	Y113G7A.8.1	3
1543	WBGene00001501	ftn-2	D1037.3	3
1544	WBGene00001535	gcy-8	C49H3.1	3
1545	WBGene00001537	gcy-11	C30G4.3	3
1546	WBGene00001558	gdi-1	Y57G11C.10a.1	3
1547	WBGene00001570	gei-13	F58A4.11	3
1548	WBGene00001586	ggr-1	C09G5.1	3
1549	WBGene00001604	gln-3	Y105C5B.28a	3
1550	WBGene00001619	glr-8	F22A3.3	3
1551	WBGene00001620	glt-1	C12D12.2a.1	3
1552	WBGene00001635	gly-10	Y45F10D.3a	3
1553	WBGene00001646	gna-1	B0024.12.1	3
1554	WBGene00001665	gpa-3	E02C12.5	3
1555	WBGene00001681	gpc-1	K02A4.2.1	3
1556	WBGene00001716	grl-7	T02E9.2a.1	3
1557	WBGene00001828	hch-1	F40E10.1	3
1558	WBGene00001829	hcp-1	ZK1055.1	3
1559	WBGene00001840	hel-1	C26D10.2a	3
1560	WBGene00001851	hif-1	F38A6.3a.1	3
1561	WBGene00001906	his-32	F17E9.10	3
1562	WBGene00001915	his-41	C50F4.5	3
1563	WBGene00002028	hst-1	F08B4.6	3
1564	WBGene00002036	hum-2	F36D4.3a	3
1565	WBGene00002042	hus-1	H26D21.1	3
1566	WBGene00002053	ifb-1	F10C1.2a.1	3
1567	WBGene00002061	ife-3	B0348.6a.1	3
1568	WBGene00002084	ins-1	F13B12.5	3
1569	WBGene00002125	inx-3	F22F4.2.1	3
1570	WBGene00002138	inx-16	R12E2.5	3
1571	WBGene00002147	ire-1	C41C4.4	3
1572	WBGene00002148	gon-14	F44C4.4a	3
1573	WBGene00002173	itr-1	F33D4.2a	3
1574	WBGene00002187	kgb-1	T07A9.3	3
1575	WBGene00002202	kin-19	C03C10.1.1	3
1576	WBGene00002224	klp-13	F22F4.3a	3
1577	WBGene00002265	lec-2	F52H3.7a	3
1578	WBGene00002299	let-23	ZK1067.1a	3
1579	WBGene00002497	let-268	F52H3.1.1	3
1580	WBGene00002983	lgx-1	C54G7.3a	3
1581	WBGene00002990	lin-1	C37F5.1	3
1582	WBGene00002992	lin-3	F36H1.4a	3
1583	WBGene00002998	lin-9	ZK637.7a	3
1584	WBGene00003000	lin-11	ZC247.3	3
1585	WBGene00003009	lin-23	K10B2.1	3
1586	WBGene00003017	lin-31	K10G6.1	3
1587	WBGene00003030	lin-45	Y73B6A.5a.1	3
1588	WBGene00003035	lin-52	ZK632.13	3
1589	WBGene00003048	lit-1	W06F12.1a	3
1590	WBGene00003053	lmp-1	C03B1.12.1	3
1591	WBGene00003079	lsm-5	F28F8.3.1	3
1592	WBGene00003081	lsm-7	ZK593.7.1	3
1593	WBGene00003084	lst-2	R160.7	3
1594	WBGene00003085	lst-3	Y37A1B.1a	3
1595	WBGene00003091	lys-2	Y22F5A.5	3
1596	WBGene00003097	lys-8	C17G10.5.1	3
1597	WBGene00003136	mau-2	C09H6.3.1	3
1598	WBGene00003160	mdf-1	C50F4.11	3
1599	WBGene00003172	mec-8	F46A9.6.1	3
1600	WBGene00003178	mec-17	F57H12.7	3
1601	WBGene00003183	mei-1	T01G9.5a.1	3
1602	WBGene00003186	mek-2	Y54E10BL.6	3
1603	WBGene00003196	mel-11	C06C3.1a	3
1604	WBGene00003209	mel-26	ZK858.4	3
1605	WBGene00003369	mlc-1	C36E6.3.1	3
1606	WBGene00003374	mlk-1	K11D12.10a	3
1607	WBGene00003396	mom-4	F52F12.3.1	3
1608	WBGene00003406	mrg-1	Y37D8A.9a	3
1609	WBGene00003411	mrp-5	F14F4.3a.1	3
1610	WBGene00003475	mtm-1	Y110A7A.5	3
1611	WBGene00003514	myo-2	T18D3.4	3
1612	WBGene00003517	nac-1	F31F6.6	3
1613	WBGene00003518	nac-2	R107.1.1	3
1614	WBGene00003527	nas-8	C34D4.9	3
1615	WBGene00003555	nas-39	F38E9.2	3
1616	WBGene00003562	ncr-2	F09G8.4	3
1617	WBGene00003593	nfm-1	F42A10.2a	3
1618	WBGene00003594	nft-1	Y56A3A.13.1	3
1619	WBGene00003609	nhr-10	B0280.8.1	3
1620	WBGene00003611	nhr-12	R04B5.4a	3
1621	WBGene00003634	nhr-44	T19A5.4	3
1622	WBGene00003637	nhr-47	C24G6.4	3
1623	WBGene00003638	nhr-48	ZK662.3a	3
1624	WBGene00003639	nhr-49	K10C3.6a	3
1625	WBGene00003640	nhr-50	C06C6.5a	3
1626	WBGene00003657	nhr-67	C08F8.8	3
1627	WBGene00003659	nhr-69	T23H4.2.1	3
1628	WBGene00003692	nhr-102	T06C12.6	3
1629	WBGene00003725	nhr-135	VC5.5	3
1630	WBGene00003730	nhx-2	B0495.4	3
1631	WBGene00003747	nlp-9	E03D2.2a	3
1632	WBGene00003748	nlp-10	F37A8.4	3
1633	WBGene00003751	nlp-13	E03D2.1	3
1634	WBGene00003753	nlp-15	CC4.2	3
1635	WBGene00003762	nlp-24	F35B12.7.1	3
1636	WBGene00003801	npp-15	C29E4.4	3
1637	WBGene00003826	ntl-3	Y56A3A.1a.1	3
1638	WBGene00003837	oat-1	T01B11.7.1	3
1639	WBGene00003851	odr-4	Y102E9.1a.1	3
1640	WBGene00003893	ost-1	C44B12.2	3
1641	WBGene00003921	par-6	T26E3.3a.1	3
1642	WBGene00003975	pen-2	T28D6.9	3
1643	WBGene00003978	pes-4	Y119D3B.17	3
1644	WBGene00003996	pgp-2	C34G6.4	3
1645	WBGene00004003	pgp-9	C47A10.1	3
1646	WBGene00004032	pkc-1	F57F5.5.1	3
1647	WBGene00004034	pkc-3	F09E5.1.1	3
1648	WBGene00004040	pld-1	C04G6.3	3
1649	WBGene00004042	plk-1	C14B9.4a.1	3
1650	WBGene00004089	ppk-3	VF11C1L.1	3
1651	WBGene00004095	pqe-1	F52C9.8a	3
1652	WBGene00004109	stam-1	C34G6.7a	3
1653	WBGene00004129	pqn-42	F53G2.4a	3
1654	WBGene00004132	pqn-45	F56F3.1	3
1655	WBGene00004136	pqn-51	K11D12.2.1	3
1656	WBGene00004152	pqn-70	T19B10.4c	3
1657	WBGene00004154	pqn-72	W01B11.5a	3
1658	WBGene00004186	prpf-4	F22D6.5	3
1659	WBGene00004212	ptl-1	F42G9.9a.1	3
1660	WBGene00004214	ptp-2	F59G1.5.1	3
1661	WBGene00004220	ptr-5	C53C11.3	3
1662	WBGene00004224	ptr-10	F55F8.1.1	3
1663	WBGene00004237	ptr-23	ZK270.1	3
1664	WBGene00004245	puf-9	W06B11.2	3
1665	WBGene00004266	rab-1	C39F7.4.1	3
1666	WBGene00004272	rab-8	D1037.4	3
1667	WBGene00004283	rab-33	F43D9.2	3
1668	WBGene00004334	ref-1	T01E8.2	3
1669	WBGene00004346	rgs-3	C29H12.3a	3
1670	WBGene00004355	rha-1	T07D4.3.1	3
1671	WBGene00004360	rib-1	F12F6.3.1	3
1672	WBGene00004372	rig-5	C36F7.4a.1	3
1673	WBGene00004378	rme-8	F18C12.2a.1	3
1674	WBGene00004381	rnf-5	C16C10.7	3
1675	WBGene00004391	rnr-1	T23G5.1.1	3
1676	WBGene00004392	rnr-2	C03C10.3.1	3
1677	WBGene00004502	rpt-2	F29G9.5.1	3
1678	WBGene00004508	rrf-1	F26A3.8	3
1679	WBGene00004703	rsp-6	C33H5.12a.1	3
1680	WBGene00004719	sad-1	F15A2.6a	3
1681	WBGene00004727	sax-1	R11G1.4a.1	3
1682	WBGene00004764	sel-7	K04G11.2	3
1683	WBGene00004777	ser-2	C02D4.2a	3
1684	WBGene00004781	set-1	T26A5.7a	3
1685	WBGene00004795	sid-1	C04F5.1	3
1686	WBGene00004855	sma-1	R31.1a	3
1687	WBGene00004875	smd-1	F47G4.7.1	3
1688	WBGene00004879	smg-1	C48B6.6a	3
1689	WBGene00004885	smg-7	Y73B6A.4	3
1690	WBGene00004895	smu-1	CC4.3	3
1691	WBGene00004913	snn-1	Y38C1BA.2a	3
1692	WBGene00004925	snt-5	R12A1.2.1	3
1693	WBGene00004979	sph-1	F42G8.11	3
1694	WBGene00004980	spk-1	B0464.5a	3
1695	WBGene00005018	sqt-3	F23H12.4	3
1696	WBGene00005021	sqv-3	R10E11.4	3
1697	WBGene00005026	sqv-8	ZK1307.5	3
1698	WBGene00006062	stn-1	F30A10.8a	3
1699	WBGene00006063	sto-1	F08C6.4a	3
1700	WBGene00006363	syd-1	F35D2.5a	3
1701	WBGene00006379	sys-1	T23D8.9a	3
1702	WBGene00006394	taf-11.2	K10D3.3	3
1703	WBGene00006397	taf-13	C14A4.10.1	3
1704	WBGene00006414	raga-1	T24F1.1.1	3
1705	WBGene00006415	tag-30	F38H4.7.1	3
1706	WBGene00006418	tag-38	B0222.4	3
1707	WBGene00006472	tag-123	F08F1.7	3
1708	WBGene00006477	tag-130	ZK721.1a	3
1709	WBGene00006516	vps-16	C05D11.2.1	3
1710	WBGene00006527	tax-6	C02F4.2a	3
1711	WBGene00006539	tbb-6	T04H1.9	3
1712	WBGene00006543	tbx-2	F21H11.3	3
1713	WBGene00006568	thk-1	Y43C5A.5.1	3
1714	WBGene00006577	tlf-1	F39H11.2a	3
1715	WBGene00006579	tlk-1	C07A9.3a	3
1716	WBGene00006584	tni-1	F42E11.4	3
1717	WBGene00006590	toc-1	ZC395.3a.1	3
1718	WBGene00006591	toh-1	T24A11.3.1	3
1719	WBGene00006601	tpi-1	Y17G7B.7.1	3
1720	WBGene00006626	tsn-1	F10G7.2.1	3
1721	WBGene00006638	tsp-12	T14G10.6	3
1722	WBGene00006652	ttx-1	Y113G7A.6a	3
1723	WBGene00006708	ubc-13	Y54G2A.31	3
1724	WBGene00006720	ubc-25	F25H2.8.1	3
1725	WBGene00006727	ubq-1	F25B5.4a.1	3
1726	WBGene00006729	ucp-4	K07B1.3	3
1727	WBGene00006741	unc-1	K03E6.5a	3
1728	WBGene00006770	unc-34	Y50D4C.1a	3
1729	WBGene00006796	unc-62	T28F12.2a.1	3
1730	WBGene00006801	unc-68	K11C4.5a	3
1731	WBGene00006820	unc-89	C09D1.1a	3
1732	WBGene00006823	unc-94	C06A5.7a.1	3
1733	WBGene00006876	vab-10	ZK1151.1a	3
1734	WBGene00006918	vha-9	ZK970.4.1	3
1735	WBGene00006930	vit-6	K07H8.6a	3
1736	WBGene00006950	wrt-4	ZK678.5	3
1737	WBGene00007008	rfp-1	R05D3.4a	3
1738	WBGene00007012	mdt-4	ZK546.13	3
1739	WBGene00007016	mdt-15	R12B2.5a	3
1740	WBGene00007030	epc-1	Y111B2A.11	3
1741	WBGene00007041	tag-180	T24F1.6a	3
1742	WBGene00007042	pbrm-1	C26C6.1a	3
1743	WBGene00007058	dmd-6	F13G11.1a	3
1744	WBGene00007226	C01G6.4	C01G6.4.1	3
1745	WBGene00007261	C02C6.3	C02C6.3a	3
1746	WBGene00007285	C04A11.1	C04A11.1	3
1747	WBGene00007317	C05A9.2	C05A9.2	3
1748	WBGene00007349	C05G5.3	C05G5.3	3
1749	WBGene00007390	C06H2.6	C06H2.6.1	3
1750	WBGene00007391	C06H2.7	C06H2.7.1	3
1751	WBGene00007403	set-3	C07A9.7a	3
1752	WBGene00007411	C07C7.1	C07C7.1.1	3
1753	WBGene00007463	C08H9.2	C08H9.2a	3
1754	WBGene00007520	C11E4.6	C11E4.6.1	3
1755	WBGene00007552	C13C12.2	C13C12.2	3
1756	WBGene00007562	C14A4.12	C14A4.12a	3
1757	WBGene00007588	C14C10.5	C14C10.5	3
1758	WBGene00007592	C14H10.2	C14H10.2a	3
1759	WBGene00007624	C16C10.3	C16C10.3.1	3
1760	WBGene00007647	C17E4.10	C17E4.10a.1	3
1761	WBGene00007668	C18B12.6	C18B12.6	3
1762	WBGene00007707	C25A1.5	C25A1.5.1	3
1763	WBGene00007718	otub-1	C25D7.8.1	3
1764	WBGene00007750	syg-2	C26G2.1	3
1765	WBGene00007771	C27C12.1	C27C12.1	3
1766	WBGene00007772	egrh-1	C27C12.2	3
1767	WBGene00007823	C30H6.5	C30H6.5	3
1768	WBGene00007878	C33A11.2	C33A11.2	3
1769	WBGene00007899	C33D9.5	C33D9.5	3
1770	WBGene00007913	cyp-36A1	C34B7.3	3
1771	WBGene00007934	C34E7.4	C34E7.4	3
1772	WBGene00007941	C34F6.7	C34F6.7	3
1773	WBGene00007943	C34F6.9	C34F6.9	3
1774	WBGene00007955	C35C5.3	C35C5.3a	3
1775	WBGene00008041	C40H1.6	C40H1.6.1	3
1776	WBGene00008050	C41C4.1	C41C4.1	3
1777	WBGene00008089	C44C10.9	C44C10.9a	3
1778	WBGene00008096	C44H4.8	C44H4.8	3
1779	WBGene00008119	C46F11.4	C46F11.4	3
1780	WBGene00008165	C47G2.4	C47G2.4	3
1781	WBGene00008259	C52E4.7	C52E4.7	3
1782	WBGene00008345	C56A3.6	C56A3.6a	3
1783	WBGene00008400	drh-3	D2005.5	3
1784	WBGene00008430	D2085.5	D2085.5a	3
1785	WBGene00008450	E01G6.2	E01G6.2	3
1786	WBGene00008454	E02A10.4	E02A10.4	3
1787	WBGene00008503	F01G4.4	F01G4.4.1	3
1788	WBGene00008546	F07A11.2	F07A11.2a	3
1789	WBGene00008586	F08G12.2	F08G12.2	3
1790	WBGene00008587	F08G12.3	F08G12.3	3
1791	WBGene00008601	F09A5.4	F09A5.4f	3
1792	WBGene00008628	ttr-21	F09F3.6	3
1793	WBGene00008640	F10B5.3	F10B5.3	3
1794	WBGene00008646	F10C2.5	F10C2.5.1	3
1795	WBGene00008685	mon-2	F11A10.4	3
1796	WBGene00008690	F11C1.1	F11C1.1	3
1797	WBGene00008739	F13D12.3	F13D12.3	3
1798	WBGene00008769	F13G3.11	F13G3.11.1	3
1799	WBGene00008822	F14H3.3	F14H3.3	3
1800	WBGene00008914	F17C11.2	F17C11.2.1	3
1801	WBGene00008989	F20G2.6	F20G2.6a.1	3
1802	WBGene00008999	F21A10.2	F21A10.2a.1	3
1803	WBGene00009127	F25H5.5	F25H5.5	3
1804	WBGene00009138	F25H9.6	F25H9.6	3
1805	WBGene00009158	F26E4.3	F26E4.3.1	3
1806	WBGene00009164	hrdl-1	F26E4.11.1	3
1807	WBGene00009177	F26H9.5	F26H9.5	3
1808	WBGene00009180	nurf-1	F26H11.2a	3
1809	WBGene00009190	F27D4.6	F27D4.6a.1	3
1810	WBGene00009221	acs-2	F28F8.2.1	3
1811	WBGene00009289	exos-7	F31D4.1.1	3
1812	WBGene00009383	F35B12.3	F35B12.3	3
1813	WBGene00009386	tag-290	F35B12.6	3
1814	WBGene00009394	clec-63	F35C5.6.1	3
1815	WBGene00009508	F37D6.2	F37D6.2a.1	3
1816	WBGene00009532	ccch-1	F38B7.1a	3
1817	WBGene00009542	F38E11.5	F38E11.5	3
1818	WBGene00009547	F38H4.3	F38H4.3	3
1819	WBGene00009551	F38H4.10	F38H4.10	3
1820	WBGene00009621	fipr-21	F41E7.5	3
1821	WBGene00009729	F45E10.2	F45E10.2a	3
1822	WBGene00009770	F46B6.5	F46B6.5a.1	3
1823	WBGene00009772	ztf-7	F46B6.7.1	3
1824	WBGene00009787	F46F2.3	F46F2.3	3
1825	WBGene00009811	F47B8.10	F47B8.10	3
1826	WBGene00009888	F49E2.5	F49E2.5a.1	3
1827	WBGene00009930	F52D10.2	F52D10.2	3
1828	WBGene00009964	fip-6	F53B6.9	3
1829	WBGene00009980	F53F1.2	F53F1.2.1	3
1830	WBGene00010028	F54B11.5	F54B11.5	3
1831	WBGene00010042	bcs-1	F54C9.6a.1	3
1832	WBGene00010052	F54D5.7	F54D5.7.1	3
1833	WBGene00010059	F54E4.3	F54E4.3	3
1834	WBGene00010080	F55A11.7	F55A11.7	3
1835	WBGene00010133	F55H12.2	F55H12.2	3
1836	WBGene00010144	F56C4.1	F56C4.1	3
1837	WBGene00010149	F56D5.5	F56D5.5	3
1838	WBGene00010228	clec-161	F58A4.5	3
1839	WBGene00010236	F58B4.3	F58B4.3	3
1840	WBGene00010269	F58G1.7	F58G1.7	3
1841	WBGene00010275	acc-1	F58G6.4	3
1842	WBGene00010333	F59E10.3	F59E10.3	3
1843	WBGene00010337	F59F4.2	F59F4.2	3
1844	WBGene00010433	H40L08.1	H40L08.1	3
1845	WBGene00010500	K02B12.7	K02B12.7.1	3
1846	WBGene00010550	K04B12.2	K04B12.2a.1	3
1847	WBGene00010565	K04G2.6	K04G2.6.1	3
1848	WBGene00010609	dut-1	K07A1.2.1	3
1849	WBGene00010661	tyr-2	K08E3.1	3
1850	WBGene00010666	K08E4.2	K08E4.2	3
1851	WBGene00010695	K08H10.2	K08H10.2a.1	3
1852	WBGene00010767	K11B4.2	K11B4.2	3
1853	WBGene00010772	K11D9.3	K11D9.3.1	3
1854	WBGene00010807	M01E5.4	M01E5.4	3
1855	WBGene00010834	M03B6.2	M03B6.2.1	3
1856	WBGene00010835	M03B6.3	M03B6.3	3
1857	WBGene00010858	M04C9.3	M04C9.3a	3
1858	WBGene00010867	tag-260	M04G12.1a	3
1859	WBGene00010941	M176.2	M176.2.1	3
1860	WBGene00010975	R01H10.7	R01H10.7	3
1861	WBGene00011023	R05A10.6	R05A10.6	3
1862	WBGene00011081	R07B1.9	R07B1.9	3
1863	WBGene00011128	R07H5.8	R07H5.8.1	3
1864	WBGene00011155	R09B3.2	R09B3.2	3
1865	WBGene00011226	R11.1	R11.1	3
1866	WBGene00011230	nud-2	R11A5.2	3
1867	WBGene00011250	R11H6.2	R11H6.2.1	3
1868	WBGene00011258	R13.3	R13.3	3
1869	WBGene00011259	miz-1	R13.4	3
1870	WBGene00011281	R74.7	R74.7.1	3
1871	WBGene00011287	glb-24	R90.5a	3
1872	WBGene00011312	T01B7.6	T01B7.6	3
1873	WBGene00011315	mbr-1	T01C1.2	3
1874	WBGene00011326	T01D3.1	T01D3.1	3
1875	WBGene00011335	T01E8.8	T01E8.8	3
1876	WBGene00011343	T01G9.1	T01G9.1	3
1877	WBGene00011345	T01G9.3	T01G9.3	3
1878	WBGene00011348	T01H3.2	T01H3.2.1	3
1879	WBGene00011352	rskn-1	T01H8.1a	3
1880	WBGene00011368	T02C12.3	T02C12.3	3
1881	WBGene00011383	T02E9.5	T02E9.5.1	3
1882	WBGene00011409	T04A8.7	T04A8.7a.1	3
1883	WBGene00011423	T04B2.5	T04B2.5.1	3
1884	WBGene00011444	T04F8.6	T04F8.6	3
1885	WBGene00011476	T05D4.3	T05D4.3	3
1886	WBGene00011517	cgt-1	T06C12.10.1	3
1887	WBGene00011600	zim-2	T07G12.10	3
1888	WBGene00011643	T09B9.2	T09B9.2	3
1889	WBGene00011661	ztf-27	T09F3.1	3
1890	WBGene00011664	T09F3.5	T09F3.5	3
1891	WBGene00011681	T10B10.4	T10B10.4b	3
1892	WBGene00011688	T10C6.6	T10C6.6a.1	3
1893	WBGene00011791	T15H9.6	T15H9.6	3
1894	WBGene00011819	T16H12.11	T16H12.11	3
1895	WBGene00011820	T18D3.1	T18D3.1	3
1896	WBGene00011833	T19B10.5	T19B10.5	3
1897	WBGene00011858	T20D3.5	T20D3.5a	3
1898	WBGene00011875	T20G5.14	T20G5.14	3
1899	WBGene00011880	T21B6.3	T21B6.3	3
1900	WBGene00011894	ttr-23	T21C9.8	3
1901	WBGene00011897	scpl-4	T21C9.12	3
1902	WBGene00011955	cdka-1	T23F11.3a.1	3
1903	WBGene00011959	T23G4.3	T23G4.3	3
1904	WBGene00011962	T23G5.2	T23G5.2a.1	3
1905	WBGene00011985	T24D1.2	T24D1.2.1	3
1906	WBGene00011995	T24F1.3	T24F1.3a	3
1907	WBGene00012015	T25B9.9	T25B9.9.1	3
1908	WBGene00012105	T27F6.6	T27F6.6.1	3
1909	WBGene00012106	T27F6.7	T27F6.7.1	3
1910	WBGene00012319	W07A8.2	W07A8.2a.1	3
1911	WBGene00012348	pptr-1	W08G11.4	3
1912	WBGene00012352	dkf-1	W09C5.5	3
1913	WBGene00012359	W09D10.1	W09D10.1.1	3
1914	WBGene00012360	tat-3	W09D10.2	3
1915	WBGene00012369	W09G3.6	W09G3.6a	3
1916	WBGene00012386	agef-1	Y6B3A.1a	3
1917	WBGene00012428	Y11D7A.3	Y11D7A.3a	3
1918	WBGene00012435	flh-1	Y11D7A.12a	3
1919	WBGene00012458	ash-2	Y17G7B.2a	3
1920	WBGene00012512	ekl-5	Y26E6A.1	3
1921	WBGene00012540	Y37A1B.7	Y37A1B.7	3
1922	WBGene00012554	Y37D8A.16	Y37D8A.16	3
1923	WBGene00012641	Y39A1A.1	Y39A1A.1a	3
1924	WBGene00012651	Y39A1A.13	Y39A1A.13.1	3
1925	WBGene00012716	Y39E4B.5	Y39E4B.5	3
1926	WBGene00012718	Y39E4B.7	Y39E4B.7	3
1927	WBGene00012778	Y42A5A.3	Y42A5A.3	3
1928	WBGene00012853	Y44A6D.2	Y44A6D.2	3
1929	WBGene00012860	acdh-11	Y45F3A.3a.1	3
1930	WBGene00012861	Y45F3A.4	Y45F3A.4	3
1931	WBGene00012879	fbxa-215	Y45F10C.3	3
1932	WBGene00012891	tag-208	Y45F10D.13b	3
1933	WBGene00012894	tbc-17	Y46G5A.1a.1	3
1934	WBGene00013140	mop-25.2	Y53C12A.4.1	3
1935	WBGene00013173	Y53F4B.27	Y53F4B.27a	3
1936	WBGene00013228	Y56A3A.7	Y56A3A.7a	3
1937	WBGene00013253	Y57A10A.8	Y57A10A.8	3
1938	WBGene00013256	Y57A10A.13	Y57A10A.13	3
1939	WBGene00013289	tag-273	Y57G11A.1a	3
1940	WBGene00013319	ccch-5	Y57G11C.25	3
1941	WBGene00013323	Y57G11C.33	Y57G11C.33	3
1942	WBGene00013407	Y63D3A.8	Y63D3A.8.1	3
1943	WBGene00013434	Y66D12A.8	Y66D12A.8	3
1944	WBGene00013443	such-1	Y66D12A.17	3
1945	WBGene00013497	hex-5	Y70D2A.2	3
1946	WBGene00013532	Y73F8A.27	Y73F8A.27.1	3
1947	WBGene00013562	Y75B8A.32	Y75B8A.32	3
1948	WBGene00013597	gpi-1	Y87G2A.8a.1	3
1949	WBGene00013639	Y105C5A.15	Y105C5A.15a	3
1950	WBGene00013667	Y105E8A.2	Y105E8A.2	3
1951	WBGene00013676	ekl-4	Y105E8A.17a	3
1952	WBGene00013694	Y106G6A.1	Y106G6A.1	3
1953	WBGene00013718	Y106G6H.5	Y106G6H.5.1	3
1954	WBGene00013736	Y111B2A.13	Y111B2A.13.1	3
1955	WBGene00013849	ZC84.6	ZC84.6	3
1956	WBGene00013869	ZC373.4	ZC373.4	3
1957	WBGene00013901	ugt-16	ZC443.6	3
1958	WBGene00013917	ZC504.3	ZC504.3	3
1959	WBGene00013921	ZC518.1	ZC518.1a	3
1960	WBGene00013955	kri-1	ZK265.1a	3
1961	WBGene00013968	ZK287.9	ZK287.9	3
1962	WBGene00013981	ZK507.6	ZK507.6	3
1963	WBGene00014013	ZK632.4	ZK632.4	3
1964	WBGene00014017	ZK632.10	ZK632.10	3
1965	WBGene00014022	ZK637.2	ZK637.2.1	3
1966	WBGene00014036	ZK643.5	ZK643.5	3
1967	WBGene00014054	ZK669.4	ZK669.4.1	3
1968	WBGene00014060	ZK673.4	ZK673.4	3
1969	WBGene00014062	ZK673.6	ZK673.6	3
1970	WBGene00014080	atg-4.2	ZK792.8	3
1971	WBGene00014213	ZK1073.1	ZK1073.1.1	3
1972	WBGene00015009	B0041.5	B0041.5	3
1973	WBGene00015017	B0205.1	B0205.1a	3
1974	WBGene00015168	tag-320	B0403.4	3
1975	WBGene00015197	B0454.6	B0454.6	3
1976	WBGene00015248	mai-2	B0546.1.1	3
1977	WBGene00015267	chin-1	BE0003N10.2	3
1978	WBGene00015326	ivd-1	C02B10.1.1	3
1979	WBGene00015410	tbc-6	C04A2.1.1	3
1980	WBGene00015431	C04E7.4	C04E7.4	3
1981	WBGene00015476	C05D9.9	C05D9.9a	3
1982	WBGene00015492	lnp-1	C05E11.1.1	3
1983	WBGene00015517	C06A8.8	C06A8.8a	3
1984	WBGene00015544	C06E8.5	C06E8.5	3
1985	WBGene00015548	C06G1.5	C06G1.5	3
1986	WBGene00015566	C07D10.1	C07D10.1	3
1987	WBGene00015569	C07D10.5	C07D10.5.1	3
1988	WBGene00015597	fbxa-162	C08E3.5	3
1989	WBGene00015632	C09D4.1	C09D4.1a	3
1990	WBGene00015635	C09D4.4	C09D4.4a	3
1991	WBGene00015708	C12D5.5	C12D5.5	3
1992	WBGene00015709	cyp-33A1	C12D5.7	3
1993	WBGene00015741	C13F10.1	C13F10.1a	3
1994	WBGene00015767	hex-2	C14C11.3.1	3
1995	WBGene00015791	C15C7.5	C15C7.5.1	3
1996	WBGene00015795	C15F1.2	C15F1.2	3
1997	WBGene00015868	C16H3.3	C16H3.3a	3
1998	WBGene00015920	C17G10.9	C17G10.9a.1	3
[truncated: 3,147 more rows]
