# Supplementary material for: PHA-4/FOXA-regulated microRNA feed forward loops during Caenorhabditis elegans dietary restriction
Source: Aging (Albany NY). 2014 Oct 31;6(10):835–51. doi: 10.18632/aging.100697 (PMC4247386; doi:10.18632/aging.100697)
Supplement: Supplementary file 15 [file aging-06-835-s015.xls]

## Sheet: Suppl Table 14
Table S14: List of predicted miRNA target genes whose proteins levels are downregulated in eat-2(ad1116)
The list of miRNA targets were compared to a list of proteins that are downregulated in eat-2(ad1116) as per Yuan et al., (2012)
Gene name	Wormbase I.D	Protein change	Ontology category
dhs‐25	WBGene00000988	0.41	metabolism
N/A	WBGene00015514	0.7	unknown
vit‐4	WBGene00006928	0.3	Lipid binding proteins
rpl‐9	WBGene00004420	0.79	ribosome
lbp‐6	WBGene00002258	0.8	Lipid binding proteins
ttr‐2	WBGene00010539	0.8	transthyretin‐like
rps‐22	WBGene00004491	0.79	Ribosome
hpd‐1	WBGene00001993	0.62	metabolism
N/A	WBGene00007765	0.45	unknown
alh‐9	WBGene00000115	0.48	metabolism
cyn‐7	WBGene00000883	0.75	protein folding
pck‐1	WBGene00021043	0.74	metabolism
cpz‐1	WBGene00000788	0.55	proteolysis
N/A	WBGene00009918	0.79	others
N/A	WBGene00020369	0.79	Stress response proteins
N/A	WBGene00021647	0.74	Stress response proteins
cpl‐1	WBGene00000776	0.79	proteolysis
N/A	WBGene00017301	0.65	metabolism
asp‐1	WBGene00000214	0.62	proteolysis
N/A	WBGene00008390	0.4	unknown
N/A	WBGene00015814	0.59	biosynthetic
N/A	WBGene00008546	0.73	metabolism
pas‐2	WBGene00003923	0.44	proteolysis
art‐1	WBGene00000198	0.78	metabolism
N/A	WBGene00012015	0.77	metabolism
gei‐7	WBGene00001564	0.73	metabolism
ftn‐2	WBGene00001501	0.57	others
pod‐2	WBGene00004076	0.68	metabolism
cpt‐1	WBGene00012907	0.64	metabolism
mcm‐7	WBGene00003159	0.78	cell cycle
N/A	WBGene00009973	0.78	metabolism
N/A	WBGene00009980	0.68	metabolism
N/A	WBGene00020696	0.79	metabolism
tag‐173	WBGene00006518	0.77	metabolism
N/A	WBGene00022114	0.8	unknown
rnr‐1	WBGene00004391	0.69	DNA replication
pam‐1;pam‐1	WBGene00003914	0.77	proteolysis
vit‐2;vit‐2	WBGene00006926	0.64	metabolism
N/A	WBGene00009035	0.69	metabolism
sur‐5	WBGene00006351	0.54	metabolism
skr‐4	WBGene00004810	0.8	proteolysis
N/A	WBGene00012530	0.7	proteolysis
tag‐147	WBGene00006493	0.71	unknown
nasp‐2	WBGene00008218	0.63	Others
N/A	WBGene00015561	0.79	protein transport
N/A	WBGene00019001	0.75	metabolism
N/A	WBGene00018797	0.75	metabolism
mcm‐5	WBGene00003157	0.73	cell cycle
N/A	WBGene00007463	0.78	Lipid binding proteins
N/A	WBGene00016902	0.76	unknown
acdh‐12	WBGene00017125	0.77	metabolism
sqv‐4	WBGene00005022	0.75	metabolism
fat‐2	WBGene00001394	0.6	metabolism
N/A	WBGene00007150	0.78	Ribosome
alh‐6;alh‐6	WBGene00000112	0.69	metabolism
N/A	WBGene00019351	0.77	metabolism
lys‐4	WBGene00003093	0.2	proteolysis
tag‐273	WBGene00013289	0.73	unknown
dnj‐11	WBGene00001029	0.29	Others
syd‐2	WBGene00006364	0.79	Synaptic organization
mrp‐5;mrp‐5	WBGene00003411	0.58	ATP binding
N/A	WBGene00012699	0.74	unknown
calu‐1	WBGene00019760	0.74	lifespan
vit‐1	WBGene00006925	0.63	Lipid binding proteins
acdh‐11;acdh‐11	WBGene00012860	0.8	metabolism
ubc‐20	WBGene00006715	0.78	others
pah‐1	WBGene00000240	0.61	metabolism
ccg‐1	WBGene00000370	0.69	unknown
ech‐4	WBGene00001153	0.79	metabolism
ttr‐46	WBGene00011571	0.77	transthyretin‐like
vit‐3	WBGene00006927	0.3	Lipid binding proteins
pfd‐4	WBGene00007107	0.8	protein folding
dut‐1	WBGene00010609	0.79	nucleic acid binding
acdh‐9	WBGene00017874	0.79	metabolism
