# Supplementary material for: PHA-4/FOXA-regulated microRNA feed forward loops during Caenorhabditis elegans dietary restriction
Source: Aging (Albany NY). 2014 Oct 31;6(10):835–51. doi: 10.18632/aging.100697 (PMC4247386; doi:10.18632/aging.100697)
Supplement: Supplementary file 16 [file aging-06-835-s016.xls]

## Sheet: Supple Table 15
Table S15: Differentially expressed mRNA in young-adult eat-2(ad1116) as compared to WT
	Genes that have one or more PHA-4 binding peaks in the 5 kb upstream and 1 kb downstream of transcription start site
Up-regulated
				young-adult	young-adult
				WT (Day1)	eat-2(ad1116)(day 1)
S No.	Gene Name	Fold Change	p-value	RPKM	RPKM
1	T22F3.11	90.35	1.22e-06	0.22	19.47
2	srbc-15	90.35	0.00926	0.06	5.6
3	Y46H3C.7	68.51	0.00418	0.1	6.85
4	K09F6.10	65.53	0.04	0.06	3.63
5	math-38	55.1	0.0049	0.12	6.67
6	K09F6.9	46.54	0.01	0.12	5.43
7	C06C3.12	38.23	0.04	0.1	3.82
8	Y51H7C.15	34.75	0.00902	0.17	5.9
9	Y6G8.2	30.85	0.00645	0.21	6.49
10	Y9D1A.2	27.8	0.05	0.12	3.25
11	lipl-1	26.99	0	2.65	71.52
12	math-3	26.13	5.83e-06	0.7	18.24
13	ugt-18	25.17	6.9e-06	0.72	18.02
14	Y19D10A.7	24.71	3.68e-06	0.77	19.13
15	cyp-13A5	22.96	1.11e-16	2.71	62.31
16	drh-2	22.96	4.97e-05	0.65	14.82
17	Y9D1A.1	21.6	0.02	0.23	5.04
18	clec-60	21.58	0.00167	0.42	8.96
19	F55H12.3	21.51	0.03	0.21	4.46
20	C44E4.7	20.41	0.04	0.19	3.96
21	clec-169	20.27	0	3.25	65.91
22	cyp-13A2	19.07	7.46e-05	0.76	14.46
23	T09E11.11	19.02	0.00221	0.45	8.63
24	M04C3.2	18.86	0.01	0.3	5.69
25	math-26	18.74	2.48e-05	0.88	16.42
26	lpd-3	18.6	0.00277	0.45	8.28
27	let-19	17.78	0.02	0.28	4.97
28	C44E4.1	17.71	0.00283	0.47	8.3
29	hum-6	17.37	0.05	0.22	3.75
30	Y24F12A.3	17.18	0.05	0.22	3.74
31	Y47G6A.29	16.47	0.03	0.26	4.23
32	clec-70	16.34	0.04	0.25	4.05
33	H37A05.4	16.33	0.03	0.28	4.63
34	C40H1.8	16.18	1.36e-11	2.67	43.19
35	Y46H3C.5	15.89	0.04	0.26	4.08
36	Y51H4A.5	15.76	1.4e-11	2.75	43.32
37	H03A11.2	15.75	5.6e-05	0.98	15.4
38	Y32H12A.8	14.42	0.03	0.33	4.83
39	F54B3.1	14.28	0.01	0.44	6.34
40	T03E6.8	14.1	0.02	0.39	5.56
41	nhr-168	14	0.0029	0.61	8.59
42	Y102A11A.3	13.84	8.34e-06	1.39	19.28
43	rpa-4	13.66	1.68e-06	1.63	22.31
44	K09F6.6	13.63	0.04	0.29	3.96
45	sma-1	13.61	0.000408	0.89	12.17
46	M04C3.1	13.59	0.000105	1.08	14.66
47	C23G10.11	13.46	0	7.5	100.98
48	B0252.1	13.39	0.00192	0.7	9.41
49	R08E3.2	13.35	4.24e-10	2.86	38.13
50	lipl-2	13.26	0	5.98	79.27
51	C31C9.6	13.1	0.05	0.3	3.87
52	C18C4.5	12.93	3.66e-06	1.63	21.09
53	rig-6	12.77	0.02	0.42	5.38
54	C52B9.8	12.75	0.04	0.34	4.33
55	nfm-1	12.74	0.000103	1.17	14.88
56	ZK1067.2	12.67	0.00376	0.65	8.3
57	F59A2.6	12.63	0.000651	0.91	11.49
58	T05H4.15	12.62	0.03	0.36	4.49
59	F55A3.7	12.5	0.04	0.34	4.19
60	T16G1.4	12.39	0.02	0.43	5.29
61	smg-1	12.36	0.00456	0.65	7.99
62	epi-1	12.26	0.02	0.44	5.43
63	C25H3.8	12.17	0.00869	0.56	6.86
64	lrp-1	12.13	0.05	0.32	3.93
65	atl-1	12.07	0.000222	1.13	13.61
66	aman-1	11.99	0.000742	0.95	11.38
67	gon-2	11.98	0.000659	0.97	11.6
68	C25F9.5	11.85	0.01	0.55	6.49
69	itr-1	11.7	0.000128	1.26	14.74
70	gtl-1	11.56	7.43e-05	1.37	15.82
71	F55F10.1	11.39	0.01	0.55	6.3
72	ZK896.3	11.3	0.02	0.49	5.51
73	T08G11.1	11.24	5.91e-07	2.25	25.31
74	sma-9	10.73	0.00139	0.98	10.49
75	bre-2	10.71	0.02	0.51	5.41
76	T02B5.3	10.7	0.00655	0.71	7.59
77	dcr-1	10.69	0.000164	1.36	14.58
78	dcp-66	10.65	3.61e-08	2.93	31.2
79	R193.2	10.55	7.96e-10	3.69	38.92
80	Y32B12C.5	10.53	0.03	0.45	4.75
81	atg-2	10.45	0.02	0.54	5.64
82	R09B3.6	10.43	0.00689	0.72	7.55
83	Y16B4A.2	10.36	6.9e-08	2.91	30.12
84	T16G1.6	10.32	0.00525	0.78	8.07
85	R05D3.12	10.28	0.00121	1.06	10.87
86	kri-1	10.28	0.05	0.38	3.86
87	T08A11.1	10.2	0.00163	1.01	10.31
88	math-27	10.12	1.92e-05	1.88	19.03
89	Y73B3A.10	10.09	0.04	0.42	4.27
90	ugt-54	10.07	0.00896	0.71	7.12
91	rad-50	10.01	0.000283	1.37	13.76
92	C09E7.8	10.01	0.00951	0.7	7.02
93	R08E3.1	10	2.05e-11	4.69	46.93
94	C09E7.9	9.9	0.05	0.42	4.12
95	F28C6.4	9.89	0.000625	1.24	12.26
96	fbxa-127	9.89	0.00653	0.78	7.75
97	fozi-1	9.82	0.0062	0.8	7.87
98	nhr-144	9.8	0.0024	0.99	9.68
99	trr-1	9.77	0.02	0.56	5.47
100	mtk-1	9.7	9.32e-05	1.66	16.09
101	fshr-1	9.66	0.000109	1.64	15.8
102	pqn-85	9.65	0.00166	1.08	10.44
103	F54C9.9	9.59	3.77e-07	2.84	27.27
104	let-363	9.58	0.000147	1.59	15.23
105	gon-1	9.58	0.04	0.47	4.48
106	C09E7.7	9.57	6.87e-05	1.75	16.75
107	ZC190.4	9.57	0.01	0.71	6.75
108	tag-184	9.54	0.00366	0.94	8.94
109	npa-1	9.53	2.73e-10	4.43	42.19
110	R10E8.7	9.51	0.01	0.67	6.4
111	rrf-3	9.48	0.00304	0.98	9.31
112	Y73B3A.9	9.43	0.01	0.73	6.9
113	M04F3.2	9.43	0.05	0.45	4.25
114	rig-4	9.41	0.00998	0.75	7.05
115	pat-2	9.38	0.00521	0.88	8.3
116	C34B7.2	9.36	1.56e-05	2.12	19.85
117	rme-8	9.33	1.11e-05	2.2	20.57
118	ZK546.14	9.28	1.29e-14	6.82	63.35
119	Y111B2A.4	9.28	0.01	0.73	6.77
120	T04F3.1	9.28	0.02	0.64	5.92
121	ech-9	9.23	0.000398	1.45	13.4
122	ced-7	9.21	3.12e-05	2.01	18.54
123	aman-3	9.19	0.00458	0.94	8.6
124	F10C2.5	9.16	0.000291	1.54	14.06
125	T24B8.7	9.09	0.00101	1.28	11.59
126	F35E12.4	9.08	0.000319	1.53	13.9
127	set-2	9.08	0.000563	1.41	12.77
128	mom-4	9.04	2.54e-06	2.63	23.79
129	T28C6.7	8.96	0.000712	1.38	12.35
130	maf-1	8.94	0.04	0.53	4.76
131	T25C12.3	8.93	0	17.27	154.21
132	D2085.5	8.93	5.49e-05	1.97	17.55
133	ced-5	8.93	0.000213	1.66	14.79
134	oac-14	8.91	5.86e-06	2.49	22.17
135	taf-1	8.9	0.00212	1.15	10.2
136	msh-5	8.89	0.02	0.66	5.88
137	lars-2	8.88	0.000296	1.59	14.15
138	kgb-2	8.88	0.00494	0.96	8.54
139	C25F9.4	8.86	0.03	0.6	5.32
140	C10C5.1	8.83	0.00343	1.05	9.27
141	C56E6.9	8.81	0.02	0.63	5.57
142	R11A8.7 (NC_003282 10374924..10386721)	8.78	8.25e-06	2.45	21.55
143	daf-2	8.77	0.000495	1.5	13.16
144	C34C6.2	8.76	0.00358	1.05	9.21
145	rad-26	8.73	5.04e-05	2.04	17.85
146	C06E1.7	8.73	0.05	0.46	4.03
147	rde-1	8.7	2.79e-06	2.74	23.87
148	R12C12.8	8.68	0.00686	0.92	7.95
149	rha-2	8.68	0.03	0.6	5.24
150	F09E5.10	8.68	0.05	0.47	4.08
151	pqn-55	8.67	0.04	0.55	4.8
152	npp-21	8.65	1.09e-07	3.55	30.72
153	F20D12.2	8.65	5.85e-06	2.59	22.37
154	smgl-1	8.64	0.000158	1.8	15.55
155	C05D12.4	8.6	0.03	0.58	5.03
156	let-23	8.58	0.02	0.64	5.53
157	R03G8.3	8.56	0.00965	0.86	7.32
158	T16G1.5	8.56	0.02	0.7	5.95
159	skih-2	8.53	0.000326	1.66	14.13
160	Y37B11A.2	8.5	0.02	0.68	5.8
161	lfi-1	8.46	0.00016	1.85	15.62
162	C07H6.4	8.45	9.73e-06	2.54	21.47
163	D2096.11	8.44	0.03	0.59	4.95
164	chd-1	8.43	0.03	0.6	5.02
165	met-1	8.42	0.000116	1.94	16.32
166	chd-7	8.42	0.02	0.67	5.65
167	F14F9.4	8.41	0.0017	1.29	10.82
168	ZC373.4	8.4	0.00574	1	8.38
169	T19C9.8	8.39	0.000156	1.87	15.73
170	mtm-5	8.38	0.05	0.49	4.14
171	Y113G7B.14	8.32	6.5e-05	2.11	17.59
172	pgp-2	8.26	0.000143	1.93	15.99
173	C15F1.8	8.24	0.05	0.53	4.39
174	C01G6.5	8.2	1.84e-11	6.09	49.99
175	Y48A6C.1	8.19	0.02	0.75	6.15
176	dhc-1	8.18	4.57e-06	2.85	23.29
177	K10B3.6	8.17	0.03	0.67	5.43
178	lam-1	8.16	0.00251	1.24	10.13
179	atm-1	8.16	0.03	0.63	5.13
180	K03H1.5	8.16	0.04	0.6	4.87
181	anc-1	8.11	0.000901	1.51	12.25
182	sodh-1	8.08	0	57.78	466.78
183	plc-3	8.08	0.03	0.68	5.48
184	nep-14	8	0.000358	1.78	14.23
185	C06B8.2	8	0.000514	1.68	13.47
186	agef-1	8	0.000519	1.68	13.45
187	mfap-1	7.98	0	13.23	105.63
188	F54D12.4	7.94	0.000213	1.93	15.35
189	math-35	7.94	0.000382	1.78	14.13
190	Y38F2AR.6	7.94	0.02	0.74	5.84
191	mig-38	7.92	0.00109	1.51	11.95
192	ZC376.3	7.91	0.00612	1.07	8.42
193	Y67D8C.3	7.9	0.0018	1.38	10.92
194	ZK742.2	7.86	0.00011	2.14	16.8
195	F43G9.12	7.84	5.43e-06	2.96	23.25
196	smc-4	7.83	1.9e-06	3.26	25.52
197	exc-5	7.83	0.02	0.73	5.68
198	F19F10.9	7.79	4.93e-10	5.6	43.62
199	rev-1	7.79	0.00138	1.48	11.53
200	nhr-21	7.78	0.000291	1.9	14.8
201	R07E5.1	7.78	0.000577	1.72	13.36
202	R11A8.2	7.77	2.41e-11	6.47	50.31
203	B0391.10	7.77	0.00699	1.06	8.21
204	F28H6.6	7.77	0.03	0.68	5.31
205	pgp-1	7.73	0	10.54	81.45
206	eea-1	7.71	0.00067	1.7	13.08
207	F55D12.5	7.7	4.21e-07	3.76	28.96
208	F56D5.6	7.67	2.39e-08	4.6	35.3
209	F44E5.5	7.64	0	41.54	317.27
210	F54D1.6	7.63	6.79e-05	2.36	18.01
211	mrp-3	7.63	0.00549	1.15	8.75
212	rod-1	7.61	1.12e-06	3.54	26.94
213	F56D5.4	7.61	4.98e-06	3.11	23.68
214	acy-4	7.6	0.04	0.61	4.67
215	fli-1	7.58	0.000383	1.89	14.35
216	C32H11.9	7.56	3.35e-08	4.59	34.72
217	F56E10.1	7.56	0.01	0.89	6.74
218	wago-2	7.55	2.15e-08	4.73	35.72
219	emb-30	7.54	4.07e-05	2.54	19.19
220	polq-1	7.54	0.00592	1.14	8.63
221	C44H9.6	7.54	0.02	0.8	6.06
222	evl-14	7.53	0.000762	1.72	12.92
223	gls-1	7.5	5.13e-07	3.84	28.8
224	rbr-2	7.5	0.000401	1.91	14.31
225	F26E4.7	7.5	0.00998	1.01	7.58
226	F54F2.9	7.47	4.58e-06	3.21	24.02
227	T16G12.1	7.46	0.00955	1.03	7.69
228	dod-20	7.45	0.00409	1.27	9.44
229	R12B2.2	7.45	0.02	0.82	6.11
230	math-4	7.45	0.03	0.77	5.75
231	R119.1	7.44	0.04	0.67	4.98
232	klp-12 (NC_003282 11341420..11359774)	7.43	1.56e-06	3.56	26.44
233	rbc-1	7.41	0.00424	1.27	9.38
234	F20G4.2	7.39	0.00397	1.29	9.52
235	fcp-1	7.38	2.57e-08	4.82	35.61
236	drsh-1	7.38	3.02e-05	2.71	19.99
237	Y82E9BR.2	7.37	0.00105	1.67	12.34
238	F59E12.9	7.34	5.1e-05	2.57	18.88
239	F14B6.3	7.32	0.00201	1.5	10.99
240	gei-8	7.3	0.03	0.78	5.66
241	B0432.13	7.27	5.31e-05	2.6	18.87
242	T02E1.2	7.23	1.34e-05	3.03	21.93
243	vps-54	7.23	4.06e-05	2.7	19.49
244	M01E11.3	7.23	0.01	0.98	7.08
245	F10G7.10	7.21	0.00569	1.23	8.86
246	pgp-8	7.2	1.16e-11	7.41	53.35
247	unc-40	7.18	6.8e-05	2.56	18.41
248	let-716	7.15	5.91e-06	3.33	23.84
249	C26D10.3	7.15	0.04	0.65	4.67
250	apn-1	7.14	7.88e-15	9.83	70.19
251	T20D3.11	7.14	0.000199	2.25	16.1
252	fnci-1	7.14	0.00467	1.3	9.31
253	K11H3.8	7.13	0.00032	2.11	15.06
254	T19D7.4	7.13	0.04	0.7	4.99
255	hum-8	7.12	1.23e-05	3.12	22.25
256	H05L14.2	7.12	0.02	0.9	6.39
257	wts-1	7.11	0.0063	1.22	8.69
258	ubr-1	7.08	6.92e-05	2.61	18.47
259	M03C11.8	7.06	4.65e-06	3.47	24.49
260	math-45	7.06	0.00467	1.32	9.34
261	ZK632.2	7.04	9.1e-08	4.74	33.38
262	H06I04.3	7.03	3.69e-07	4.3	30.24
263	dpy-27	7.03	0.02	0.94	6.63
264	C01H6.9	7.02	0.00537	1.29	9.07
265	tsp-2	7	0.00206	1.59	11.12
266	rcq-5	6.99	0.000309	2.18	15.26
267	hecd-1	6.97	8.78e-09	5.57	38.83
268	thoc-2	6.97	1.55e-05	3.15	21.93
269	nrde-2	6.96	0.000257	2.25	15.69
270	vav-1	6.94	0.00872	1.16	8.08
271	F53H1.1	6.93	9.68e-07	4.08	28.22
272	T05E7.3	6.93	4.98e-06	3.54	24.51
273	ncx-6	6.92	0.00293	1.5	10.41
274	Y38F2AR.5	6.92	0.02	0.89	6.16
275	F09G2.1	6.9	0.00362	1.45	9.97
276	F52G2.3	6.9	0.00377	1.43	9.89
277	H43E16.1	6.9	0.00754	1.22	8.41
278	dpy-21	6.9	0.02	0.93	6.43
279	C27F2.8	6.89	1.94e-05	3.12	21.5
280	F15E6.6	6.89	0.00233	1.58	10.92
281	pxf-1	6.88	1.89e-05	3.14	21.59
282	cbp-1	6.88	3.95e-05	2.9	19.92
283	F28D1.2	6.86	0.000841	1.92	13.16
284	ketn-1	6.86	0.01	1.03	7.05
285	F46H5.4	6.86	0.05	0.66	4.53
286	C06A5.1	6.85	0.000828	1.93	13.21
287	F55C12.5	6.84	2.1e-07	4.66	31.85
288	T28C6.11	6.84	0.04	0.7	4.76
289	C17H12.4	6.83	1.82e-08	5.49	37.48
290	ver-3	6.83	0.00284	1.54	10.53
291	dcaf-1	6.82	0.000123	2.56	17.46
292	ssl-1	6.81	0.00303	1.53	10.41
293	C18D4.8	6.81	0.05	0.64	4.39
294	Y42H9AR.4	6.8	3.42e-07	4.53	30.8
295	mel-28	6.79	4.83e-06	3.65	24.78
296	Y65B4A.1	6.79	8.22e-06	3.47	23.58
297	F59A2.2	6.79	0.00977	1.17	7.91
298	mog-5	6.78	2.69e-06	3.85	26.12
299	Y49G5A.1	6.77	5.31e-05	2.87	19.4
300	nhx-2	6.73	1.29e-09	6.51	43.82
301	F44E5.4	6.71	0	50.16	336.46
302	gld-2	6.7	5.75e-06	3.66	24.51
303	spat-3	6.7	0.02	0.98	6.59
304	Y38F2AR.13	6.7	0.02	0.97	6.51
305	eri-7	6.69	1.86e-05	3.27	21.86
306	C34F6.10	6.69	0.00165	1.77	11.81
307	fbxa-182	6.68	0.0032	1.55	10.37
308	M199.9	6.67	1.63e-07	4.91	32.76
309	Y41D4B.18	6.65	0.01	1.12	7.43
310	pap-1	6.64	3.66e-15	11.14	73.98
311	sel-2	6.64	0.000297	2.36	15.66
312	tat-3	6.62	0.000247	2.43	16.09
313	T19B10.8	6.61	2.45e-10	7.26	48.01
314	EEED8.2	6.58	0.00524	1.42	9.36
315	Y92H12A.3	6.58	0.01	1.14	7.49
316	wrn-1	6.57	0.000268	2.43	15.96
317	C05D11.8	6.57	0.0015	1.84	12.1
318	mog-1	6.56	1.39e-07	5.08	33.34
319	F53H1.4	6.55	4.55e-05	3.05	20
320	F22D3.2	6.52	0.000131	2.7	17.62
321	ears-2	6.51	0.000491	2.25	14.65
322	chaf-1	6.5	1.08e-14	11.1	72.1
323	R09H10.5	6.48	0	15.81	102.41
324	rha-1	6.48	4.83e-05	3.08	19.96
325	pxn-1	6.48	0.01	1.22	7.88
326	spon-1	6.48	0.03	0.9	5.84
327	sma-10	6.47	0.00967	1.25	8.09
328	xpc-1	6.46	4.01e-05	3.16	20.41
329	tag-77	6.45	0.000103	2.83	18.26
330	farl-11	6.42	3.25e-10	7.46	47.93
331	Y61A9LA.10	6.4	8.64e-06	3.76	24.04
332	athp-2	6.4	0.00165	1.88	12.03
333	T21C9.6	6.39	0.00687	1.39	8.88
334	aars-1	6.38	0.00375	1.6	10.22
335	fbxa-124	6.38	0.04	0.77	4.89
336	M02E1.1	6.36	0.03	0.89	5.67
337	F42G2.5	6.35	0.02	1.07	6.78
338	emb-5	6.34	1.88e-10	7.81	49.51
339	D2030.1	6.34	2.48e-10	7.71	48.85
340	spr-4	6.34	0.000944	2.1	13.33
341	Y38C9A.1	6.34	0.02	1.05	6.68
342	W03D2.6	6.33	2.06e-09	6.92	43.83
343	D2045.9	6.33	0.05	0.75	4.74
344	pmp-1	6.32	1.5e-07	5.33	33.69
345	met-2	6.32	0.000106	2.9	18.35
346	Y32F6B.1	6.32	0.00324	1.68	10.59
347	C36E8.4	6.32	0.05	0.76	4.81
348	hipr-1	6.31	9.1e-09	6.4	40.36
349	F13B9.1	6.29	0.00207	1.85	11.61
350	C25A8.4	6.28	0	30.52	191.51
351	T24E12.5	6.28	0.01	1.27	7.98
352	F33G12.5	6.27	2.41e-07	5.22	32.69
353	C11H1.2	6.27	0.03	0.93	5.8
354	fbxb-88	6.27	0.04	0.86	5.36
355	aman-2	6.26	5.15e-07	4.94	30.92
356	C27A12.9	6.26	0.00361	1.66	10.39
357	F19F10.11	6.25	0.00395	1.63	10.19
358	F20G2.5	6.24	0.00886	1.35	8.41
359	M162.9	6.24	0.03	0.95	5.96
360	nspe-4	6.24	0.04	0.86	5.4
361	lin-13	6.23	0.000185	2.76	17.18
362	tsp-1	6.23	0.00297	1.74	10.85
363	C05D11.13	6.23	0.00516	1.54	9.61
364	fbxa-189	6.23	0.01	1.19	7.39
365	sax-7	6.22	3.05e-08	6.06	37.72
366	dnc-1	6.22	8.59e-06	3.91	24.35
367	let-418	6.22	2.51e-05	3.51	21.84
368	fbxa-193	6.22	0.01	1.22	7.59
369	tcer-1	6.21	1.85e-11	8.93	55.51
370	C05C10.2	6.21	0.000104	2.98	18.53
371	W02B12.4	6.21	0.00661	1.46	9.07
372	T26H5.10	6.21	0.03	0.98	6.08
373	F08C6.5	6.21	0.05	0.74	4.57
374	F53A9.8	6.2	0	61.34	380.56
375	clp-2	6.2	0.000198	2.75	17.04
376	C42C1.4	6.19	0.000931	2.18	13.5
377	C26E1.2	6.19	0.003	1.75	10.85
378	fhod-1	6.19	0.00421	1.63	10.09
379	sas-4	6.18	0.00018	2.8	17.31
380	C14C10.4	6.17	6.5e-07	4.95	30.54
381	ZK1127.6	6.17	0.00272	1.8	11.09
382	C37A2.8	6.16	4.01e-09	6.94	42.75
383	klp-4	6.16	0.00762	1.43	8.79
384	piki-1	6.16	0.02	1.15	7.08
385	ZK154.5	6.16	0.03	0.98	6.04
386	K07E3.1	6.15	0.01	1.24	7.62
387	sin-3	6.14	2.57e-06	4.45	27.34
388	rbd-1	6.14	1.27e-05	3.84	23.56
389	rtel-1	6.14	0.000666	2.33	14.32
390	F55F8.3	6.14	0.001	2.18	13.37
391	lact-1	6.14	0.03	0.97	5.96
392	ran-2	6.13	6.33e-09	6.81	41.74
393	lam-2	6.13	0.00918	1.37	8.4
394	epg-5	6.13	0.05	0.76	4.67
395	C33G8.2	6.12	5.51e-07	5.07	31.05
396	cpsf-2	6.12	9.33e-05	3.09	18.9
397	C32D5.6	6.11	0.00194	1.95	11.91
398	set-6	6.11	0.05	0.75	4.6
399	F26A1.13	6.1	6.56e-06	4.13	25.2
400	daf-15	6.09	3.3e-05	3.52	21.4
401	D2085.4	6.09	3.63e-05	3.48	21.17
402	par-3	6.08	4.66e-07	5.19	31.55
403	otpl-3	6.08	0.02	1.16	7.05
404	prpf-4	6.07	5.14e-12	9.76	59.22
405	F59A6.5	6.07	0.000361	2.6	15.81
406	ZC506.1	6.07	0.00151	2.06	12.51
407	sqv-5	6.06	5.25e-11	8.84	53.59
408	F33H12.7	6.05	0	16.22	98.04
409	Y108G3AL.2	6.05	2.14e-05	3.71	22.48
410	F13E9.1	6.04	6.68e-08	6.02	36.33
411	prmt-7	6.04	1.65e-06	4.73	28.6
412	nhr-232	6.04	0.000313	2.68	16.19
413	Y37H2A.14	6.03	0	16.8	101.32
414	nhr-176	6.03	0.00417	1.7	10.23
415	bicd-1	6.02	0.00013	3.04	18.27
416	T11G6.5	6.01	1.07e-05	4.03	24.22
417	F02H6.2	6.01	0.000164	2.95	17.73
418	T26A8.1	6	1.31e-08	6.74	40.38
419	eat-3	6	1.6e-05	3.88	23.27
420	usp-48	5.99	1.33e-06	4.89	29.25
421	nmy-2	5.98	4.56e-11	9.07	54.24
422	lig-4	5.98	0.000634	2.44	14.61
423	panl-3	5.96	2.43e-07	5.61	33.41
424	sqv-1	5.95	1.42e-13	11.51	68.56
425	K07C5.6	5.95	1.95e-11	9.5	56.48
426	prp-8	5.95	4.61e-08	6.29	37.45
427	magu-2	5.95	0.02	1.08	6.4
428	gck-1	5.93	4.76e-06	4.43	26.28
429	F28B4.3	5.91	2.94e-12	10.37	61.3
430	ZC376.6	5.91	0.000652	2.47	14.62
431	pme-5	5.91	0.00621	1.59	9.42
432	F46F11.1	5.9	0.000551	2.55	15.02
433	lin-49	5.89	7.75e-05	3.34	19.68
434	zip-8	5.88	0.00228	1.99	11.73
435	F46F11.9	5.88	0.00339	1.84	10.83
436	fbxb-75	5.88	0.03	0.99	5.84
437	dnj-10	5.87	1.85e-05	3.94	23.14
438	R10H10.7	5.87	0.000422	2.67	15.68
439	F31C3.3	5.87	0.00111	2.29	13.43
440	F26F4.8	5.87	0.00452	1.73	10.17
441	F16A11.2	5.86	2.7e-05	3.8	22.25
442	C30G12.6	5.85	0.00342	1.85	10.83
443	T05H10.1	5.84	2.24e-07	5.81	33.93
444	K02C4.3	5.84	1.85e-06	4.92	28.77
445	K09A11.1	5.84	0.05	0.84	4.88
446	fbxb-85	5.84	0.05	0.81	4.71
447	C49C3.4	5.82	1.78e-15	13.78	80.19
448	uri-1	5.82	7.97e-10	8.22	47.84
449	F41H10.4	5.81	2.27e-06	4.88	28.34
450	F25G6.9	5.81	5.11e-05	3.58	20.8
451	C13C4.6	5.8	0.05	0.84	4.85
452	mrck-1	5.79	2.93e-05	3.83	22.18
453	sacy-1	5.79	3.19e-05	3.79	21.97
454	aspm-1	5.79	0.000496	2.66	15.4
455	mat-2	5.79	0.00503	1.72	9.99
456	flt-1	5.79	0.02	1.2	6.96
457	gba-4	5.78	0	34.8	201.12
458	nfx-1	5.78	3.41e-10	8.66	50.1
459	nid-1	5.77	1.55e-06	5.09	29.36
460	dnj-17	5.77	2.35e-06	4.91	28.34
461	cpd-1	5.77	0.03	0.99	5.72
462	mel-46	5.75	0.000772	2.51	14.41
463	K10B4.3	5.75	0.00797	1.56	8.97
464	mrp-5	5.74	1.07e-11	10.27	58.93
465	ogt-1	5.74	3.78e-06	4.75	27.25
466	gcy-28	5.74	1.69e-05	4.11	23.6
467	F41C6.4	5.74	0.00103	2.39	13.73
468	sma-6	5.74	0.00271	2	11.46
469	Y92H12A.4	5.74	0.04	0.95	5.48
470	C42D4.2	5.72	0.02	1.17	6.7
471	ncx-3	5.72	0.03	1.02	5.81
472	T01G5.8	5.71	0.000703	2.57	14.68
473	tom-1	5.71	0.04	0.96	5.48
474	T24B1.1	5.7	4.89e-07	5.69	32.39
475	K10D2.1	5.7	0.00024	3.03	17.26
476	gei-3	5.7	0.00366	1.9	10.81
477	R09A8.2	5.7	0.03	1.1	6.25
478	maco-1	5.69	4.97e-07	5.69	32.38
479	F28C1.1	5.69	1.33e-05	4.27	24.28
480	cid-1	5.69	4.79e-05	3.72	21.16
481	amx-1	5.69	0.05	0.87	4.97
482	dct-6	5.68	3.36e-05	3.88	22.04
483	glt-5	5.68	0.04	0.96	5.44
484	T07D3.4	5.68	0.05	0.87	4.93
485	nspd-1	5.67	0.05	0.88	4.97
486	F53F4.14	5.63	1.05e-09	8.5	47.9
487	tag-232	5.62	1.86e-05	4.2	23.61
488	C16C2.4	5.61	6.33e-15	13.96	78.35
489	swsn-7	5.61	1.06e-06	5.48	30.71
490	acl-5	5.61	0.00074	2.62	14.68
491	C33D9.9	5.61	0.03	1.11	6.2
492	pdfr-1	5.61	0.05	0.9	5.05
493	F33D4.5	5.6	1.49e-11	10.49	58.77
494	trxr-2	5.6	0.01	1.38	7.71
495	C53B4.4	5.59	7e-07	5.68	31.78
496	H24G06.1	5.59	0.01	1.39	7.77
497	hmit-1.1	5.59	0.01	1.44	8.03
498	JC8.2	5.58	3.33e-16	15.45	86.12
499	wnk-1	5.58	8.76e-06	4.58	25.56
500	ego-1	5.58	0.00228	2.16	12.04
501	F21G4.1	5.58	0.05	0.9	5.03
502	nas-37	5.57	5.26e-07	5.84	32.55
503	daf-36	5.57	9.41e-06	4.56	25.4
504	F08A8.4	5.57	1.07e-05	4.51	25.09
505	tag-333	5.57	0.000688	2.68	14.91
506	Y40B1A.3	5.57	0.0049	1.84	10.24
507	frm-7	5.56	1.3e-07	6.49	36.09
508	pqn-20	5.56	1.42e-06	5.41	30.1
509	F46C5.1	5.55	1.11e-06	5.54	30.76
510	gem-4	5.55	0.00544	1.8	10.01
511	catp-5	5.55	0.02	1.32	7.33
512	R90.1	5.55	0.03	1.1	6.1
513	K07B1.7	5.54	0.000689	2.7	14.95
514	C16A3.6	5.53	0	22.42	123.93
515	F45F2.10	5.53	2.05e-07	6.34	35.04
516	let-765	5.53	9.57e-05	3.58	19.77
517	symk-1	5.53	0.00171	2.31	12.77
518	unc-26 (NC_003282 13261844..13272487)	5.53	0.0099	1.56	8.64
519	Y57A10A.5	5.53	0.02	1.31	7.22
520	pek-1	5.52	6.06e-05	3.79	20.9
521	F36A2.13	5.52	8.41e-05	3.64	20.1
522	bath-26	5.52	0.00184	2.29	12.61
523	fut-6	5.52	0.00529	1.83	10.11
524	ksr-2	5.51	0.000101	3.57	19.66
525	mix-1	5.51	0.000223	3.22	17.74
526	drh-3	5.5	0.000191	3.29	18.12
527	let-607	5.49	4.9e-13	12.41	68.09
528	itx-1	5.49	0.000127	3.49	19.13
529	C56C10.11	5.49	0.00213	2.24	12.3
530	F22E12.1	5.49	0.00331	2.05	11.24
531	itsn-1	5.48	3.65e-06	5.11	27.98
532	F28C1.3	5.48	0.000367	3.02	16.56
533	exoc-8	5.47	4.21e-07	6.11	33.41
534	twk-8	5.47	0.05	0.89	4.86
535	dpf-2	5.46	8.08e-08	6.89	37.61
536	F13E6.4	5.46	4.11e-06	5.08	27.72
537	rpc-1	5.46	5.57e-05	3.88	21.22
538	T23G7.3	5.45	0	18.94	103.17
539	T23D8.3	5.45	5.55e-16	15.71	85.65
540	ZK1055.6	5.45	1.12e-06	5.7	31.02
541	ZK1236.7	5.44	4.95e-13	12.56	68.35
542	ZK1236.1	5.44	0.00466	1.93	10.48
543	H19N07.3	5.43	3.7e-08	7.31	39.7
544	Y39B6A.43	5.43	0.05	0.96	5.24
545	rabx-5	5.42	2.77e-06	5.32	28.82
546	gei-6	5.42	9.46e-05	3.69	19.99
547	syp-1	5.41	2.78e-05	4.26	23.06
548	T14G8.3	5.41	0.000459	2.98	16.12
549	dve-1	5.41	0.00139	2.48	13.42
550	C52E4.5	5.4	2.66e-07	6.45	34.8
551	sna-2	5.4	3.78e-07	6.28	33.91
552	ttm-4	5.4	0.000127	3.58	19.3
553	F25H2.7	5.4	0.00157	2.43	13.14
554	F15A8.6	5.4	0.02	1.35	7.3
555	fbxa-122	5.4	0.04	1.07	5.76
556	T28H10.3	5.39	0	43.85	236.48
557	daf-18	5.39	0	18.4	99.27
558	tim-1	5.39	0.000125	3.59	19.35
559	C44H4.4	5.39	0.01	1.49	8.03
560	ccdc-55	5.38	1.15e-14	14.57	78.45
561	puf-12	5.38	3.27e-13	12.96	69.79
562	gld-4	5.38	1.72e-12	12.18	65.53
563	C27A12.2	5.38	7.78e-07	5.98	32.14
564	syd-2	5.38	0.05	0.92	4.95
565	ifg-1	5.37	1.67e-15	15.56	83.61
566	pde-2	5.36	3.66e-11	10.77	57.75
567	smc-6	5.36	5.05e-07	6.21	33.29
568	pbrm-1	5.36	5.42e-05	4.01	21.49
569	glo-4	5.36	0.01	1.54	8.25
570	F32D8.11	5.36	0.02	1.31	7.01
571	fbxb-35	5.36	0.05	0.93	4.97
572	ooc-5	5.35	4.33e-15	15.19	81.24
573	B0361.3	5.35	6.26e-06	5.04	26.95
574	rde-2	5.35	7.23e-06	4.96	26.56
575	cogc-2	5.35	3.25e-05	4.26	22.8
576	C33G3.6	5.35	0.04	1	5.33
577	aka-1	5.34	3.88e-10	9.7	51.77
578	magu-4	5.34	0.01	1.49	7.98
579	ZK688.5	5.33	0.000173	3.5	18.66
580	smg-2	5.33	0.000406	3.1	16.54
581	ppfr-1	5.32	3.58e-05	4.26	22.62
582	nrf-6	5.31	2.09e-14	14.6	77.48
583	F35E12.9	5.31	8.86e-06	4.93	26.17
584	T12G3.2	5.31	1.23e-05	4.77	25.34
585	lars-1	5.3	1.04e-13	13.82	73.31
586	clec-57	5.3	3.73e-07	6.46	34.26
587	mms-19	5.3	5.4e-05	4.08	21.62
588	T05F1.11	5.3	0.05	0.93	4.94
589	B0001.2	5.29	1.33e-08	8.11	42.87
590	Y50D4B.3	5.29	0.000701	2.88	15.25
591	pqn-18	5.29	0.00572	1.92	10.14
592	ugt-51	5.29	0.03	1.2	6.36
593	aat-1	5.29	0.05	0.99	5.24
594	M04B2.2	5.28	3.9e-05	4.26	22.5
595	C17E4.20	5.28	9.68e-05	3.82	20.19
596	Y105E8A.24	5.28	0.000149	3.62	19.12
597	mtm-1	5.28	0.000468	3.08	16.26
598	F38B6.4	5.27	0.00119	2.65	13.98
599	F08B12.1	5.27	0.04	1.07	5.62
600	bmy-1	5.26	0	18.36	96.51
601	F16D3.4	5.26	3.64e-06	5.43	28.56
602	Y43B11AR.3	5.26	0.000206	3.49	18.35
603	F10F2.2	5.26	0.000295	3.32	17.45
604	rrf-1	5.26	0.00475	2.02	10.62
605	D2005.4	5.26	0.00768	1.8	9.46
606	snx-27	5.25	0.00154	2.55	13.37
607	ZK632.5	5.25	0.00162	2.52	13.25
608	D1037.1	5.25	0.00479	2.02	10.61
609	vps-18	5.25	0.00953	1.71	8.96
610	ikke-1	5.24	7.87e-08	7.34	38.47
611	ada-2	5.24	3.83e-05	4.32	22.63
612	dpy-26	5.24	0.000126	3.74	19.61
613	swp-1	5.24	0.000658	2.96	15.49
614	hum-1	5.23	1.9e-07	6.93	36.24
615	F52B5.3	5.23	0.000776	2.89	15.09
616	T07C4.10	5.23	0.03	1.28	6.7
617	hgrs-1	5.22	1.55e-08	8.2	42.78
618	tag-214	5.22	4.5e-07	6.51	34.03
619	C49C8.5	5.21	1.05e-13	14.18	73.95
620	F14E5.2	5.21	4.73e-09	8.82	45.91
621	C01F1.1	5.21	2.19e-08	8.04	41.91
622	M04F3.5	5.21	6.74e-05	4.09	21.27
623	F43C9.1	5.21	0.00375	2.16	11.25
624	W09B7.2	5.21	0.02	1.49	7.74
625	F53F10.8	5.2	1.49e-06	5.97	31.04
626	D2096.12	5.2	0.000308	3.35	17.44
627	C53B4.3	5.2	0.000459	3.16	16.45
628	let-413	5.2	0.000732	2.94	15.27
629	fncm-1	5.2	0.00196	2.47	12.85
630	F58B3.4	5.19	2.73e-10	10.31	53.47
631	F53C11.5	5.19	3.86e-08	7.81	40.53
632	W07G4.3	5.19	4.64e-07	6.57	34.09
633	tlf-1	5.19	1.64e-06	5.94	30.82
634	Y34D9A.7	5.19	0.000477	3.15	16.36
635	add-1	5.19	0.03	1.26	6.56
636	ZK1307.8	5.17	3.33e-16	17.36	89.86
637	Y75B8A.28	5.17	0.000143	3.76	19.44
638	Y92H12A.5	5.17	0.00541	2.01	10.39
639	cpr-1	5.16	0	60.95	314.74
640	hex-3	5.16	8.49e-06	5.17	26.67
641	fan-1	5.16	0.00032	3.38	17.42
642	F25E5.5	5.16	0.000451	3.21	16.56
643	Y47H10A.5	5.16	0.02	1.39	7.18
644	chd-3	5.16	0.03	1.28	6.62
645	ifd-2	5.15	5.75e-07	6.53	33.65
646	Y59E9AL.36	5.15	1.96e-05	4.77	24.55
647	T07F10.1	5.14	8.5e-11	11.04	56.79
648	dis-3	5.14	1.77e-06	5.98	30.76
649	T10E9.2	5.14	2e-06	5.93	30.47
650	C34E10.8	5.14	0.000135	3.82	19.64
651	B0511.12	5.14	0.000237	3.55	18.22
652	Y50D4A.1	5.14	0.000564	3.12	16.03
653	F01F1.2	5.13	3.26e-13	13.94	71.56
654	cir-1	5.12	4.65e-09	9.05	46.36
655	cgt-1	5.12	0.01	1.6	8.19
656	bli-3	5.12	0.01	1.62	8.3
657	C52E12.4	5.11	0.000855	2.95	15.04
658	clec-196	5.1	1.2e-07	7.45	37.95
659	egl-44	5.1	1.22e-06	6.25	31.87
660	plc-4	5.1	2.83e-06	5.83	29.7
661	him-18	5.1	2.31e-05	4.75	24.24
662	C36B1.9	5.1	0.0057	2.03	10.35
663	Y39D8A.1	5.1	0.00616	1.99	10.16
664	ptc-1	5.09	2.22e-16	18.08	91.98
665	apb-3	5.09	3.98e-07	6.85	34.85
666	pld-1	5.09	7.89e-05	4.15	21.13
667	Y17G9B.4	5.09	0.000586	3.14	16.01
668	grp-1	5.07	1.53e-10	10.99	55.69
669	sphk-1	5.07	0.000317	3.47	17.61
670	fbxc-18	5.07	0.05	1.06	5.39
671	tag-144	5.06	0.000145	3.88	19.63
672	hpo-11	5.05	1.65e-06	6.2	31.27
673	tag-65	5.05	0.000116	4	20.21
674	C27A7.1	5.05	0.02	1.38	6.97
675	cec-8	5.05	0.03	1.27	6.4
676	clr-1	5.04	0.000149	3.89	19.6
677	Y20F4.5	5.04	0.01	1.74	8.77
678	Y54E5B.2	5.04	0.02	1.54	7.74
679	Y75B8A.7	5.04	0.02	1.4	7.05
680	K07H8.10	5.03	0	49.15	247.17
681	F17C11.10	5.03	3.64e-08	8.23	41.38
682	T26A5.6	5.03	2.48e-06	6.01	30.25
683	K04A8.1	5.03	1.83e-05	4.98	25.04
684	set-27	5.03	0.03	1.29	6.49
685	ZK792.5	5.02	2.23e-06	6.08	30.56
686	sdz-24	5.02	3.29e-05	4.69	23.54
687	T09B4.9	5.01	3.53e-09	9.52	47.67
688	crn-3	5.01	4.18e-08	8.2	41.1
689	F46B6.5	5.01	6.64e-08	7.95	39.86
690	C06G3.9	5.01	1.73e-07	7.45	37.34
691	C41D11.3	5.01	0.000331	3.51	17.61
692	lin-59	5.01	0.00221	2.55	12.8
693	F49C12.7	5	0	20.08	100.38
694	dgk-4	5	0.000125	4.03	20.14
695	R05G6.10	5	0.00631	2.04	10.21
696	mup-4	4.99	9.39e-05	4.18	20.89
697	hex-2	4.99	0.000291	3.6	17.98
698	F31F6.1	4.99	0.00997	1.82	9.09
699	vab-8	4.99	0.02	1.4	7.01
700	F44G4.1	4.98	8.88e-16	17.83	88.8
701	W04D2.6 (NC_003283 12498273..12503497)	4.98	1.72e-08	8.74	43.58
702	T20F7.1	4.98	0.00822	1.93	9.58
703	nhr-109	4.98	0.01	1.81	9.02
704	K10C3.5	4.97	0.000221	3.77	18.72
705	sec-8	4.97	0.000791	3.11	15.47
706	set-16	4.97	0.04	1.19	5.92
707	ZK512.2	4.96	3.13e-08	8.49	42.1
708	E02H9.3	4.96	2.21e-06	6.22	30.81
709	sdz-28	4.96	2.23e-05	4.98	24.71
710	F53A2.9	4.96	0.00957	1.86	9.22
711	sys-1	4.96	0.01	1.69	8.38
712	M57.1	4.96	0.03	1.35	6.69
713	ncr-1	4.96	0.03	1.27	6.28
714	mocs-1	4.96	0.04	1.19	5.91
715	kin-4	4.95	1.08e-06	6.61	32.71
716	cux-7	4.95	5.03e-06	5.79	28.66
717	vps-53	4.95	0.000222	3.8	18.77
718	ZK185.5	4.94	4.75e-08	8.31	41.07
719	cdk-8	4.94	1.34e-06	6.51	32.17
720	ZC410.3	4.94	3.03e-06	6.07	30.02
721	iars-2	4.94	3.2e-05	4.82	23.82
722	C44B7.11	4.94	0.01	1.68	8.28
723	sec-5	4.93	2.65e-06	6.17	30.42
724	F26A1.14	4.93	8.74e-05	4.31	21.23
725	uso-1	4.93	0.000921	3.07	15.14
726	par-4	4.92	8.61e-06	5.55	27.33
727	T22C1.6	4.91	1.14e-08	9.18	45.07
728	F41E6.5	4.91	3.96e-05	4.76	23.35
729	rbg-2	4.91	0.000946	3.08	15.11
730	F55A12.5	4.9	5.94e-07	7.03	34.48
731	cua-1	4.9	2.21e-05	5.08	24.91
732	W06B4.2	4.9	0.00563	2.16	10.61
733	cls-1	4.9	0.02	1.58	7.74
734	ced-12	4.89	1.24e-06	6.67	32.59
735	Y52B11A.10	4.89	0.00627	2.11	10.35
736	F13H6.1	4.89	0.00863	1.96	9.56
737	haf-7	4.89	0.01	1.84	8.98
738	Y94H6A.5	4.89	0.02	1.48	7.23
739	din-1	4.89	0.04	1.26	6.16
740	F33G12.2	4.88	2.62e-07	7.53	36.76
741	hmp-1	4.88	1.05e-06	6.78	33.08
742	T24F1.3	4.87	0.01	1.76	8.59
743	sir-2.1	4.86	2.8e-09	10.09	49.08
744	swsn-4	4.86	4.49e-08	8.57	41.61
745	eel-1	4.86	6.8e-05	4.54	22.06
746	pqn-80	4.86	0.04	1.2	5.82
747	Y58A7A.3	4.85	2.57e-12	14.05	68.18
748	F23B12.7	4.85	9.61e-07	6.89	33.41
749	F10G7.9	4.85	3.74e-06	6.14	29.79
750	F41H10.3	4.85	7.32e-06	5.78	28
751	tag-342	4.84	4.8e-11	12.46	60.29
752	knl-2	4.84	3.23e-06	6.25	30.22
753	mes-3	4.84	1.33e-05	5.45	26.42
754	C34B2.6	4.84	1.71e-05	5.32	25.77
755	lact-4	4.84	0.000237	3.89	18.83
756	C40H1.2	4.84	0.00369	2.43	11.74
757	C04E12.4	4.84	0.03	1.41	6.85
758	tbc-11	4.84	0.03	1.31	6.36
759	elp-1	4.84	0.05	1.1	5.31
760	spp-2	4.83	0	125	604.08
761	ptp-3 (NC_003280 10968325..11011723)	4.83	0.01	1.89	9.13
762	C10C6.6	4.82	1.62e-07	7.95	38.33
763	F56A6.4	4.82	8.57e-05	4.48	21.56
764	F22D6.9	4.82	0.00261	2.63	12.66
765	R12E2.2	4.81	6.88e-08	8.46	40.69
766	T19A5.1	4.81	3.74e-06	6.21	29.91
767	F21A10.2	4.81	0.00337	2.5	12.02
768	wrt-10	4.81	0.05	1.13	5.45
769	ufd-2	4.8	1.86e-08	9.23	44.29
770	sma-5	4.8	5.29e-05	4.77	22.89
771	C53A5.17	4.8	0.00105	3.13	15.02
772	ppk-3	4.8	0.007	2.12	10.18
773	pqn-34	4.8	0.02	1.55	7.44
774	C35E7.5	4.8	0.04	1.2	5.74
775	unc-23	4.79	2.58e-14	17	81.37
776	abcf-1	4.79	1.47e-11	13.32	63.84
777	tag-325	4.79	0.00026	3.91	18.7
778	M116.5	4.79	0.00528	2.28	10.91
779	F26E4.3	4.78	2.2e-07	7.89	37.69
780	syx-17	4.78	1.34e-06	6.87	32.82
781	Y54E10A.11	4.78	0.000427	3.64	17.42
782	aex-1	4.78	0.000558	3.5	16.71
783	mpk-2	4.78	0.03	1.42	6.76
784	T04F8.6	4.78	0.04	1.26	6.04
785	F55G11.4	4.76	0	22.23	105.87
786	C36E8.1	4.76	2e-15	18.63	88.66
787	C10G8.8	4.76	3.76e-14	16.91	80.56
788	acs-11	4.76	1.15e-11	13.62	64.81
789	dnj-1	4.76	3.28e-09	10.35	49.26
790	npp-12	4.76	1.7e-08	9.39	44.73
791	Y67H2A.10	4.76	5.02e-06	6.16	29.31
792	taf-8	4.75	3.46e-06	6.39	30.35
793	Y44F5A.1	4.75	5.37e-06	6.14	29.15
794	scp-1	4.75	0.000152	4.25	20.21
795	daf-12	4.75	0.03	1.45	6.9
796	fbxb-37	4.75	0.05	1.11	5.26
797	gip-2	4.74	3.15e-07	7.79	36.9
798	mig-17	4.74	0.05	1.13	5.37
799	capg-1	4.73	1.76e-05	5.51	26.04
800	D1044.6	4.73	3.77e-05	5.08	24
801	R11D1.10	4.73	0.000104	4.5	21.28
802	Y52B11A.3	4.73	0.000549	3.56	16.86
803	2012-04-01	4.72	0.000105	4.5	21.26
804	oxy-4	4.72	0.000279	3.96	18.68
805	K02B12.5	4.72	0.00185	2.9	13.7
806	ceh-100	4.72	0.00303	2.64	12.43
807	F55D12.2	4.72	0.00492	2.37	11.18
808	C27C12.3	4.72	0.00706	2.17	10.26
809	Y51B9A.9	4.72	0.02	1.54	7.26
810	dnj-4	4.71	0.000111	4.49	21.16
811	C07D10.5	4.71	0.000732	3.43	16.15
812	T24H7.2	4.7	7.4e-13	15.49	72.86
813	Y50D4B.4	4.7	0.000942	3.3	15.51
814	H34C03.2	4.69	1.35e-09	11.11	52.13
815	hcp-1	4.69	2.69e-07	8.01	37.55
816	Y105E8A.23	4.69	0.00444	2.45	11.49
817	C39D10.11	4.69	0.02	1.55	7.25
818	Y97E10AR.6	4.68	1.93e-14	17.78	83.25
819	iglr-2	4.68	3.1e-09	10.66	49.9
820	2012-03-06	4.68	2.92e-06	6.64	31.07
821	mus-101	4.68	0.000471	3.71	17.37
822	cst-2	4.68	0.02	1.56	7.3
823	lin-23	4.67	2.12e-09	10.94	51.04
824	dod-21	4.67	2.32e-06	6.8	31.76
825	ZC434.9	4.67	0.0054	2.36	11.01
826	T28H10.1	4.67	0.02	1.68	7.84
827	Y105E8A.29	4.67	0.02	1.71	7.98
828	rskn-2	4.66	1.57e-06	7.04	32.84
829	Y5F2A.4	4.66	3.12e-06	6.64	30.97
830	ZK809.5	4.66	4.51e-06	6.42	29.95
831	tat-1	4.66	0.000169	4.32	20.15
832	ZK945.4	4.66	0.02	1.69	7.88
833	C23G10.8	4.65	1.81e-07	8.34	38.82
834	nhl-2	4.65	3.09e-06	6.67	31.03
835	M03C11.3	4.65	6.01e-05	4.93	22.96
836	C46F11.4	4.65	0.00524	2.39	11.11
837	D1053.3	4.65	0.03	1.47	6.84
838	rilp-1	4.64	1.79e-06	7.02	32.57
839	R11D1.1	4.64	2.87e-05	5.4	25.01
840	sid-1	4.64	0.000148	4.43	20.56
841	rabs-5	4.64	0.000481	3.75	17.41
842	T28B11.1	4.63	2.3e-10	12.41	57.47
843	K10C2.1	4.63	9.62e-07	7.43	34.34
844	uggt-1	4.63	4.16e-05	5.19	24.02
845	lips-5	4.63	0.00302	2.71	12.58
846	ceh-88	4.63	0.02	1.62	7.52
847	C35A5.8	4.62	1.21e-14	18.44	85.21
848	chs-1	4.62	1.08e-12	15.73	72.62
849	F52H3.2	4.62	0.00027	4.11	18.98
850	hcp-6	4.62	0.00922	2.1	9.7
851	clec-190	4.61	7.77e-16	20.22	93.12
852	npp-14	4.61	1.92e-09	11.21	51.68
853	T05E8.3	4.61	3.66e-05	5.29	24.42
854	abt-4	4.61	0.00017	4.4	20.27
855	C13F10.4	4.61	0.00461	2.49	11.5
856	atg-11	4.61	0.00918	2.11	9.73
857	Y34D9A.3	4.61	0.01	1.96	9.04
858	flr-1	4.61	0.05	1.17	5.39
859	mes-1	4.61	0.05	1.22	5.64
860	dnj-11	4.6	2.55e-13	16.73	76.89
861	mmaa-1	4.6	2.21e-11	13.98	64.3
862	T19A6.1	4.6	3.3e-09	10.94	50.27
863	har-2	4.6	2.64e-08	9.66	44.44
864	xnp-1	4.6	4.48e-05	5.2	23.91
865	smg-5	4.6	0.0004	3.91	18
866	B0285.3	4.6	0.000554	3.73	17.13
867	aex-5	4.6	0.00539	2.41	11.11
868	B0303.11	4.6	0.01	1.95	8.96
869	eor-2	4.6	0.05	1.22	5.59
870	syn-16	4.59	5.1e-09	10.7	49.1
871	hmgr-1	4.59	1.98e-06	7.08	32.51
872	lin-45	4.59	4.4e-06	6.61	30.32
873	C09D4.4	4.59	6.58e-05	4.99	22.9
874	R02D3.4	4.59	7.5e-05	4.92	22.55
875	F57B10.4	4.59	0.000443	3.87	17.75
876	Y73B3A.4	4.59	0.01	1.87	8.6
877	F26H9.2	4.58	8.57e-06	6.22	28.5
878	gck-2	4.58	6.53e-05	5	22.93
879	F25H2.12	4.58	0.000181	4.4	20.17
880	pac-1	4.58	0.00213	2.97	13.58
881	elpc-1	4.57	0.00127	3.28	14.97
882	T02G5.4	4.57	0.01	1.9	8.69
883	M176.8	4.57	0.04	1.31	6
884	H41C03.3	4.56	0.01	1.93	8.79
885	Y79H2A.3	4.56	0.02	1.74	7.94
886	san-1	4.55	5.02e-11	13.71	62.39
887	W06E11.1	4.55	1.11e-06	7.53	34.28
888	C53A5.6	4.55	3.01e-06	6.92	31.52
889	par-1	4.55	3.7e-05	5.41	24.6
890	fasn-1	4.55	0.00092	3.49	15.87
891	F35C8.2	4.55	0.00896	2.17	9.87
892	F08B1.3	4.54	0.0054	2.47	11.2
893	C41D11.4	4.54	0.00562	2.44	11.1
894	F21D5.5	4.53	5.46e-08	9.46	42.83
895	ZK1098.1	4.53	9.37e-08	9.1	41.27
896	zim-2	4.53	0.000625	3.74	16.95
897	F39G3.3	4.53	0.00303	2.82	12.74
898	C16A11.5	4.53	0.00711	2.32	10.5
899	ZC239.14	4.53	0.02	1.71	7.73
900	bpl-1	4.52	0.009	2.19	9.9
901	nhr-154	4.52	0.00929	2.18	9.82
902	sulp-7	4.52	0.04	1.33	6.03
903	T24B8.2	4.51	2.64e-10	12.86	58.01
904	him-1	4.51	4.54e-07	8.19	36.96
905	T11F9.12	4.51	5.15e-07	8.12	36.62
906	F58B4.5	4.51	9.17e-07	7.76	35
907	Y6B3B.4	4.51	0.00473	2.57	11.59
908	ncbp-1	4.5	8.87e-07	7.82	35.17
909	svh-2	4.5	0.000149	4.65	20.94
910	sel-5	4.5	0.000211	4.44	19.97
911	hum-4	4.5	0.02	1.64	7.37
912	rfc-1	4.49	7.41e-10	12.29	55.21
913	tat-5	4.49	4.24e-07	8.29	37.26
914	zip-12	4.49	1.97e-06	7.35	32.99
915	Y52B11A.9	4.49	1e-05	6.32	28.41
916	K08D8.3	4.49	0.00102	3.5	15.73
917	mrp-1	4.49	0.00146	3.28	14.74
918	glb-10	4.49	0.05	1.21	5.41
919	R04F11.3	4.48	0	24.74	110.82
920	K08F4.1	4.48	3.3e-07	8.48	38.02
921	C52E12.1	4.48	8.03e-06	6.49	29.08
922	dnj-8	4.48	1.53e-05	6.08	27.28
923	eor-1	4.48	0.000164	4.63	20.73
924	D2085.3	4.48	0.000334	4.19	18.77
925	Y48A6B.10	4.48	0.00204	3.1	13.89
926	C11H1.3	4.48	0.00994	2.16	9.7
927	gba-3	4.48	0.02	1.73	7.74
928	bath-3	4.48	0.05	1.3	5.84
929	H08J11.2	4.48	0.05	1.25	5.6
930	F40F4.6	4.47	0	38.95	174.14
931	tag-30	4.47	0.00015	4.69	20.98
932	inx-17	4.47	0.00249	2.99	13.36
933	scav-6	4.47	0.00413	2.69	12.03
934	R02D3.3	4.46	6.94e-06	6.64	29.59
935	larp-1	4.45	1.15e-11	15.19	67.53
936	nrde-4	4.45	2e-07	8.91	39.62
937	T16G1.9	4.45	0.000151	4.73	21.04
938	vps-11	4.45	0.000578	3.9	17.35
939	nrde-1	4.45	0.000718	3.76	16.76
940	Y54E5A.7	4.45	0.00123	3.44	15.31
941	let-805	4.45	0.02	1.88	8.35
942	hsr-9	4.44	8.62e-12	15.43	68.44
943	pst-2	4.43	3.82e-07	8.55	37.88
944	R08D7.2	4.43	1.22e-05	6.34	28.09
945	mut-16	4.43	7.05e-05	5.24	23.22
946	B0412.3	4.43	0.000116	4.94	21.84
947	F10G8.9	4.43	0.000979	3.61	15.98
948	D2024.2	4.43	0.00867	2.29	10.13
949	ZK353.2	4.43	0.04	1.33	5.92
950	H12D21.10	4.43	0.05	1.24	5.49
951	smk-1	4.42	5.71e-07	8.32	36.79
952	alkb-8	4.42	0.000137	4.84	21.39
953	best-7	4.42	0.02	1.81	8
954	B0432.6	4.42	0.04	1.37	6.07
955	syp-4	4.41	8.85e-07	8.09	35.62
956	cul-4	4.41	8.71e-05	5.14	22.68
957	myo-3	4.41	0.00653	2.47	10.9
958	gcy-12	4.41	0.02	1.89	8.33
959	oac-6	4.41	0.03	1.49	6.55
960	tre-4	4.41	0.04	1.36	5.98
961	F44E2.7	4.4	1.64e-08	10.67	47.01
962	F48E8.4	4.4	0.000479	4.09	18
963	spt-5	4.39	7.5e-09	11.22	49.32
964	prmt-5	4.39	9.7e-07	8.07	35.44
965	sdz-25	4.39	1.13e-05	6.49	28.49
966	coq-8	4.39	1.5e-05	6.3	27.68
967	wrm-1	4.39	0.000251	4.52	19.82
968	T25D10.1	4.39	0.000974	3.66	16.07
969	ulp-1	4.38	2.76e-07	8.92	39.07
970	T01H3.2	4.38	1.32e-05	6.4	28.06
971	tyr-6	4.38	0.00223	3.16	13.83
972	dre-1	4.38	0.00452	2.72	11.93
973	Y40C5A.4	4.38	0.02	1.71	7.48
974	Y37A1B.17	4.38	0.02	1.88	8.25
975	sax-2	4.38	0.04	1.41	6.16
976	F27C1.6	4.37	5.35e-06	7.01	30.67
977	F54E7.8	4.36	1.49e-13	18.6	81.04
978	kin-18	4.36	1.36e-06	7.94	34.63
979	ZK686.2	4.36	1.48e-05	6.38	27.83
980	ZC581.3	4.36	0.0042	2.79	12.16
981	mtr-4	4.35	4.3e-06	7.22	31.4
982	Y110A7A.9	4.35	5.87e-06	7.01	30.5
983	clp-7	4.35	1.31e-05	6.5	28.24
984	R151.8	4.35	0.000119	5.05	22
985	fbl-1	4.35	0.00817	2.39	10.4
986	btb-16	4.35	0.05	1.31	5.7
987	R09F10.1	4.34	3.66e-09	11.93	51.78
988	T19D12.2	4.34	1.7e-06	7.85	34.09
989	ppk-1	4.34	7.83e-06	6.86	29.75
990	ark-1	4.34	0.00783	2.43	10.53
991	Y32H12A.7	4.33	7.35e-05	5.4	23.42
992	Y105E8A.25	4.33	0.000357	4.39	19.01
993	T26A5.2	4.33	0.00154	3.46	14.95
994	C31E10.5	4.33	0.00399	2.85	12.35
995	F27D4.3	4.33	0.01	2.26	9.77
996	C16C4.18	4.33	0.03	1.63	7.06
997	pro-2	4.32	2.17e-07	9.3	40.15
998	B0001.5	4.32	0.000227	4.7	20.3
999	apd-3	4.32	0.00419	2.83	12.24
1000	somi-1	4.32	0.02	2.04	8.81
1001	T02C5.1	4.31	0	29.05	125.11
1002	T13F2.6	4.31	3.96e-12	16.7	71.97
1003	C17H12.2	4.31	4.27e-10	13.51	58.27
1004	ZK896.5	4.31	2.87e-06	7.61	32.77
1005	nhr-31	4.31	8.75e-06	6.87	29.57
1006	wdr-23	4.3	1.99e-08	10.99	47.21
1007	crml-1	4.29	1.34e-08	11.27	48.38
1008	DH11.2	4.29	1.26e-06	8.2	35.21
1009	ntp-1	4.29	8.57e-06	6.93	29.72
1010	F36A2.2	4.29	9.67e-06	6.84	29.35
1011	B0205.1	4.29	0.000104	5.26	22.57
1012	T07C12.12	4.29	0.00291	3.1	13.3
1013	btf-1	4.29	0.01	2.23	9.55
1014	ifet-1	4.28	0	37.12	158.76
1015	T19D12.6	4.28	8.15e-07	8.53	36.52
1016	prp-3	4.28	2.23e-06	7.85	33.61
1017	C06H2.2	4.28	3.11e-06	7.62	32.65
1018	bet-1	4.28	9.53e-06	6.87	29.43
1019	let-502	4.28	1.58e-05	6.53	27.98
1020	brf-1	4.28	0.000197	4.86	20.81
1021	Y54G2A.50	4.28	0.000328	4.53	19.39
1022	C01B10.10	4.28	0.02	1.82	7.78
1023	pgp-5	4.28	0.02	1.92	8.23
1024	pir-1	4.27	6.71e-10	13.41	57.29
1025	gon-4	4.27	0.000958	3.85	16.42
1026	pqn-65	4.27	0.00921	2.39	10.2
1027	tre-3	4.26	1.42e-06	8.22	35.03
1028	vars-1	4.26	0.00334	3.04	12.97
1029	sup-17	4.25	7.14e-09	11.89	50.54
1030	Y49E10.21	4.25	0.00337	3.05	12.96
1031	T14B4.1	4.25	0.00665	2.62	11.12
1032	pho-13	4.25	0.0076	2.53	10.75
1033	T23F11.1	4.24	0	25.91	109.93
1034	sut-2	4.24	1.03e-06	8.5	36.06
1035	C14C10.5	4.24	1.24e-06	8.4	35.57
1036	riok-1	4.24	0.000599	4.19	17.8
1037	Y71F9AR.3	4.24	0.00621	2.67	11.31
1038	kin-29	4.24	0.03	1.65	7.01
1039	F08F8.9	4.23	1.32e-08	11.57	48.92
1040	knl-1	4.23	1.24e-05	6.83	28.92
1041	unc-18	4.23	0.000855	3.98	16.84
1042	pad-1	4.23	0.00802	2.51	10.63
1043	gly-2	4.23	0.05	1.42	6.01
1044	akt-1	4.22	4.45e-12	17.22	72.64
1045	K02F3.12	4.22	3.02e-06	7.82	33.04
1046	F18C12.3	4.22	0.000274	4.76	20.07
1047	ajm-1	4.22	0.000318	4.66	19.65
1048	pqn-21	4.22	0.02	1.97	8.33
1049	lips-17	4.22	0.02	1.99	8.42
1050	frm-10	4.21	1.4e-13	19.76	83.1
1051	F09E8.2	4.21	5.61e-06	7.43	31.3
1052	ets-4	4.21	1.45e-05	6.78	28.54
1053	F25H5.5	4.21	5.13e-05	5.92	24.9
1054	pmr-1	4.21	0.000495	4.37	18.41
1055	Y59C2A.3	4.21	0.05	1.39	5.83
1056	ZK507.6	4.2	1.12e-06	8.6	36.08
1057	C36C5.12	4.2	0.000881	4	16.82
1058	B0212.3	4.2	0.02	1.98	8.32
1059	pgp-3	4.2	0.02	2.05	8.62
1060	T26A5.5	4.19	2.71e-05	6.41	26.85
1061	xpg-1	4.19	6.25e-05	5.83	24.41
1062	unc-83	4.19	0.000175	5.11	21.44
1063	C49A9.2	4.19	0.000446	4.49	18.78
1064	B0001.3	4.18	2.05e-05	6.62	27.68
1065	paqr-2	4.18	0.000332	4.71	19.66
1066	dpy-28	4.18	0.01	2.4	10
1067	F43G9.4	4.17	1.48e-10	15.04	62.72
1068	hcf-1	4.17	1.67e-10	14.96	62.37
1069	vha-18	4.17	1.87e-08	11.59	48.33
1070	Y17G9B.5	4.17	1.39e-06	8.54	35.59
1071	hcp-2	4.17	6.4e-05	5.85	24.4
1072	T10C6.7	4.17	0.000128	5.37	22.41
1073	T04C9.1	4.17	0.000419	4.56	19.01
1074	tra-2	4.17	0.00449	2.95	12.33
1075	ncx-7	4.17	0.00902	2.5	10.42
1076	cnp-3	4.17	0.02	1.95	8.12
1077	H20J04.4	4.17	0.04	1.62	6.75
1078	ZK856.10	4.16	2.98e-10	14.6	60.74
1079	tag-315	4.16	0.000143	5.33	22.15
1080	duo-1	4.16	0.00962	2.46	10.26
1081	B0280.13	4.16	0.02	1.93	8.03
1082	mtm-3	4.15	4.87e-11	15.99	66.3
1083	M05D6.2	4.15	5.3e-10	14.22	59.08
1084	pcaf-1	4.15	0.000823	4.13	17.15
1085	C04F5.9	4.15	0.0045	2.98	12.36
1086	C46H11.2	4.15	0.02	1.96	8.12
1087	C33D9.6	4.15	0.03	1.65	6.83
1088	prg-2	4.14	7.1e-12	17.43	72.16
1089	Y17G7B.8	4.14	1.04e-09	13.82	57.2
1090	scd-1	4.14	0.000824	4.14	17.17
1091	R06F6.8	4.14	0.00367	3.13	12.95
1092	attf-6	4.14	0.01	2.38	9.83
1093	B0303.4	4.13	3.39e-06	8.04	33.2
1094	R10D12.13	4.13	1.64e-05	6.92	28.56
1095	F57G12.1	4.13	0.000159	5.31	21.92
1096	W04A4.5	4.13	0.000206	5.13	21.19
1097	Y82E9BR.18	4.13	0.000569	4.43	18.27
1098	K06A5.1	4.12	1.94e-05	6.83	28.13
1099	let-526	4.12	3.02e-05	6.5	26.8
1100	smc-3	4.12	0.00027	4.96	20.44
1101	cogc-1	4.12	0.0019	3.61	14.87
1102	nhr-173	4.12	0.00589	2.83	11.67
1103	F57B10.9	4.12	0.00753	2.67	10.99
1104	ZK688.9	4.11	7.5e-09	12.52	51.5
1105	ddo-2	4.11	1.55e-06	8.67	35.63
1106	unc-64	4.11	6.01e-06	7.7	31.62
1107	Y105E8A.20	4.11	0.000867	4.17	17.12
1108	M28.8	4.11	0.00109	4.01	16.47
1109	sur-2	4.11	0.01	2.32	9.52
1110	T04H1.5	4.1	4.37e-08	11.28	46.31
1111	tbc-2	4.1	1.05e-06	8.98	36.83
1112	gly-10	4.1	3.19e-06	8.18	33.54
1113	arid-1	4.1	0.00303	3.31	13.58
1114	C28G1.6	4.1	0.00456	3.03	12.44
1115	mig-15	4.1	0.01	2.32	9.51
1116	Y39A3A.4	4.1	0.03	1.71	7.02
1117	F53A2.3	4.1	0.03	1.71	7.02
1118	C56G2.1	4.09	9.36e-11	15.91	65
1119	gei-4	4.09	7.83e-06	7.56	30.93
1120	emb-4	4.09	8.7e-05	5.84	23.86
1121	prx-10	4.09	0.000246	5.08	20.79
1122	egl-8	4.09	0.00232	3.52	14.38
1123	pis-1	4.09	0.0025	3.47	14.17
1124	acs-12	4.09	0.01	2.34	9.57
1125	top-3	4.09	0.02	2.19	8.96
1126	R04E5.8	4.09	0.02	2.08	8.53
1127	spd-5	4.08	2.88e-09	13.39	54.66
1128	unc-70	4.08	0.000109	5.7	23.24
1129	F49F1.5	4.08	0.04	1.56	6.35
1130	xpa-1	4.07	2.35e-12	18.78	76.4
1131	ZK370.8	4.07	1.54e-05	7.15	29.05
1132	cyn-16	4.07	0.000142	5.53	22.49
1133	cogc-8	4.07	0.000249	5.12	20.84
1134	F55A3.2	4.07	0.00381	3.19	13
1135	F59C12.3	4.07	0.00777	2.7	11
1136	C05D10.4	4.07	0.02	2.11	8.59
1137	ptr-14	4.07	0.02	2.25	9.16
1138	fln-2	4.07	0.03	1.82	7.4
1139	F52B5.2	4.06	9.39e-12	17.81	72.3
1140	C50B6.3	4.06	1.06e-09	14.25	57.88
1141	laf-1	4.06	1.07e-07	10.81	43.92
1142	EEED8.16	4.06	3.58e-07	9.92	40.29
1143	F10B5.8	4.06	5.37e-07	9.62	39.09
1144	F49E2.5	4.06	1.05e-05	7.43	30.18
1145	F18H3.4	4.06	0.000314	4.97	20.19
1146	R10E8.1	4.06	0.03	1.82	7.39
1147	top-1	4.05	1.72e-08	12.21	49.51
1148	Y39A1A.24	4.05	0.000201	5.32	21.55
1149	dars-2	4.05	0.00259	3.49	14.14
1150	K04C1.3	4.05	0.00702	2.79	11.32
1151	tep-1	4.05	0.01	2.36	9.56
1152	C44E4.5	4.04	2.98e-06	8.43	34.07
1153	sos-1	4.04	0.01	2.32	9.36
1154	math-33	4.03	2.34e-09	13.84	55.78
1155	F57B10.8	4.03	2.6e-07	10.31	41.52
1156	EEED8.10	4.03	3.08e-06	8.44	34.03
1157	dlg-1	4.03	0.00534	3.01	12.13
1158	Y37A1A.3	4.03	0.03	1.86	7.51
1159	T25G3.4	4.02	2.6e-10	15.57	62.6
1160	T26G10.1	4.02	7.76e-09	12.98	52.2
1161	B0495.2	4.02	8.66e-07	9.44	37.93
1162	Y19D10A.16	4.02	1.25e-05	7.44	29.9
1163	ZC328.3	4.02	2.89e-05	6.82	27.4
1164	gei-11	4.02	0.000281	5.14	20.67
1165	F40F9.5	4.02	0.00133	4.02	16.15
1166	C50B8.5	4.02	0.02	2.04	8.19
1167	gap-3	4.02	0.03	1.8	7.24
1168	T08B2.5	4.01	0.000129	5.75	23.03
1169	hda-2	4.01	0.000209	5.37	21.57
1170	F48C1.4	4.01	0.02	2.03	8.16
1171	gei-1	4.01	0.05	1.52	6.11
1172	C28H8.3	4	1.22e-07	10.99	43.98
1173	T08G11.4	4	2.85e-07	10.34	41.39
1174	pkc-1	4	1e-05	7.68	30.7
1175	E02C12.8	4	2e-05	7.15	28.6
1176	F33H1.4	4	2.28e-05	7.04	28.19
1177	K04C2.2	4	0.000215	5.37	21.52
1178	mon-2	4	0.00138	4.02	16.09
1179	fbxb-7	4	0.00981	2.62	10.48
1180	mlk-1	4	0.02	2.14	8.55
1181	F52C12.4	4	0.03	1.84	7.37
1182	cnx-1	3.99	1.13e-14	23.55	93.96
1183	fbxa-123	3.99	0.02	2.1	8.38
1184	Y32B12B.4	3.99	0.02	2.05	8.18
1185	tag-298	3.98	6.36e-08	11.57	46.11
1186	mre-11	3.98	4.43e-06	8.37	33.27
1187	Y71H2AM.3	3.98	8.33e-05	6.14	24.43
1188	W04A8.4	3.98	0.000289	5.2	20.71
1189	lsy-12	3.98	0.00906	2.7	10.74
1190	cpna-3	3.97	1.22e-07	11.16	44.27
1191	vrk-1	3.97	3.01e-07	10.44	41.46
1192	F10D11.2	3.97	2.22e-06	8.91	35.39
1193	bath-12	3.97	0.05	1.55	6.17
1194	hsf-1	3.96	1.36e-05	7.57	29.97
1195	C06E1.9	3.96	0.00013	5.84	23.16
1196	F55A11.4	3.96	0.00226	3.73	14.78
1197	math-20	3.96	0.01	2.48	9.82
1198	vms-1	3.95	5.54e-08	11.84	46.8
1199	C34D10.2	3.95	1.29e-05	7.64	30.18
1200	smg-3	3.95	0.000424	4.99	19.7
1201	ina-1	3.95	0.0055	3.1	12.23
1202	C44B7.12	3.94	7.77e-15	24.35	95.94
1203	ima-1	3.94	1.27e-10	16.68	65.72
1204	K07A12.1	3.94	9.13e-10	15.15	59.64
1205	lpd-6	3.94	1.19e-09	14.9	58.76
1206	let-711	3.94	5.76e-08	11.89	46.81
1207	faah-1	3.94	4.87e-05	6.66	26.23
1208	F52H2.6	3.94	0.000115	6	23.63
1209	gei-14	3.94	0.000353	5.15	20.29
1210	B0491.6	3.94	0.000541	4.84	19.04
1211	Y40D12A.1	3.94	0.0058	3.08	12.11
1212	cpsf-1	3.94	0.02	2.05	8.07
1213	aagr-2	3.93	0	39.28	154.45
1214	Y73B6BL.44	3.93	2.89e-08	12.46	48.99
1215	rsd-2	3.93	7.57e-05	6.33	24.92
1216	F54D8.6	3.92	0.000393	5.12	20.06
1217	F42G2.2	3.92	0.00288	3.61	14.16
1218	fbxa-192	3.92	0.02	2.12	8.32
1219	F28B3.4	3.92	0.03	1.84	7.2
1220	apc-17	3.92	0.04	1.66	6.53
1221	tag-273	3.92	0.05	1.51	5.93
1222	F28F8.9	3.91	4.32e-08	12.29	47.99
1223	F54E12.2	3.91	5.49e-08	12.06	47.18
1224	spr-1	3.91	2.56e-06	9.05	35.36
1225	glh-2	3.91	6.48e-06	8.3	32.48
1226	com-1	3.91	0.00199	3.91	15.27
1227	C14C10.2	3.91	0.00307	3.59	14.02
1228	W03G11.3	3.91	0.01	2.5	9.8
1229	ZC504.3	3.91	0.02	2.14	8.37
1230	T08A11.2	3.9	1.19e-05	7.88	30.71
1231	F42G10.1	3.9	0.00125	4.26	16.65
1232	M01A8.2	3.9	0.00627	3.06	11.95
1233	Y41D4B.17	3.9	0.00753	2.93	11.43
1234	R04B3.2	3.9	0.03	2.05	8
1235	slo-2	3.9	0.05	1.51	5.91
1236	pix-1	3.9	0.05	1.63	6.37
1237	C39E9.11	3.89	3.04e-10	16.38	63.65
1238	R05D11.4	3.89	9.44e-07	9.92	38.56
1239	W03A5.4	3.89	0.00029	5.42	21.08
1240	R11A8.1	3.89	0.001	4.46	17.36
1241	pan-1	3.89	0.0014	4.21	16.38
1242	T10B11.8	3.89	0.00167	4.07	15.84
1243	scav-4	3.89	0.00367	3.49	13.55
1244	grk-1	3.89	0.00779	2.92	11.36
1245	C08H9.3	3.89	0.01	2.65	10.33
1246	tps-1	3.89	0.02	2.14	8.34
1247	atf-6	3.89	0.04	1.73	6.73
1248	C32D5.3	3.88	1.55e-05	7.74	30.03
1249	K08D8.4	3.87	4.78e-08	12.38	47.94
1250	ehbp-1	3.87	5.23e-06	8.63	33.4
1251	sec-31	3.87	1.87e-05	7.61	29.48
1252	F32E10.5	3.87	0.000298	5.43	21.05
1253	F38A1.8	3.87	0.000425	5.17	20
1254	Y54E10A.12	3.87	0.000434	5.16	19.95
1255	spd-3	3.87	0.03	1.93	7.47
1256	C05D2.8	3.86	5.13e-11	17.99	69.52
1257	npp-7	3.86	1.03e-10	17.44	67.34
1258	rlbp-1	3.86	6.9e-06	8.43	32.58
1259	Y75B8A.8	3.86	2.19e-05	7.54	29.08
1260	pqe-1	3.86	9.94e-05	6.34	24.45
1261	F35G12.5	3.86	0.000263	5.55	21.46
1262	ZK546.5	3.86	0.000915	4.59	17.73
1263	klp-3	3.86	0.00467	3.35	12.91
1264	ZC434.4	3.85	2.89e-14	24.22	93.34
1265	ccpp-1	3.85	0.000856	4.67	17.96
1266	kcc-2	3.85	0.00765	2.99	11.5
1267	daf-3	3.85	0.02	2.26	8.7
1268	C15B12.6	3.85	0.05	1.58	6.07
1269	prp-31	3.84	1.13e-10	17.52	67.31
1270	fut-3	3.84	9.28e-09	13.93	53.44
1271	C47D12.2	3.84	5.28e-07	10.62	40.75
1272	mys-4	3.84	0.00103	4.55	17.44
1273	sym-4	3.84	0.00427	3.44	13.22
1274	C44H9.5	3.84	0.00812	2.96	11.35
1275	dnj-22	3.83	0	42.31	161.84
1276	cyld-1	3.83	1.28e-08	13.72	52.5
1277	C27A12.6	3.83	2.19e-07	11.39	43.59
1278	kle-2	3.83	7.98e-06	8.46	32.37
1279	ntl-4	3.83	9.18e-06	8.35	31.94
1280	F28C6.2	3.83	0.000317	5.49	21.04
1281	rgr-1	3.83	0.00198	4.06	15.53
1282	Y53F4B.13	3.83	0.0027	3.81	14.59
1283	smgl-2	3.83	0.00327	3.66	14.02
1284	nhr-90	3.83	0.03	1.92	7.35
1285	chk-2	3.83	0.05	1.58	6.07
1286	cec-5	3.82	0	32.06	122.48
1287	C33H5.17	3.82	0.000301	5.57	21.25
1288	hda-4	3.82	0.02	2.44	9.34
1289	F35H10.10	3.82	0.02	2.23	8.54
1290	ncs-3	3.82	0.03	2.05	7.81
1291	R05H11.1	3.82	0.05	1.62	6.2
1292	trxr-1	3.81	4.31e-10	16.68	63.5
1293	nmy-1	3.81	1.74e-06	9.78	37.25
1294	F23C8.9	3.81	2.71e-05	7.52	28.68
1295	ZC376.2	3.81	0.00051	5.16	19.67
1296	lin-66	3.81	0.000977	4.64	17.7
1297	pms-2	3.81	0.00221	4	15.25
1298	cyk-1	3.81	0.0034	3.67	13.98
1299	gfi-1	3.8	0	50.46	191.61
1300	unc-32	3.8	1.54e-08	13.71	52.17
1301	vhp-1	3.8	0.000105	6.46	24.56
1302	E04F6.6	3.8	0.02	2.37	8.99
1303	C37H5.5	3.79	0.000127	6.32	23.99
1304	toca-2	3.79	0.00135	4.44	16.81
1305	C08F1.6	3.79	0.04	1.89	7.16
1306	F53B2.8	3.78	3.26e-13	23.02	86.95
1307	ZK973.1	3.78	1.9e-11	19.51	73.8
1308	F42A8.3	3.78	4.83e-11	18.75	70.85
1309	C49H3.4	3.78	2.94e-06	9.49	35.83
1310	suf-1	3.78	6.32e-06	8.82	33.37
1311	cyk-3	3.78	0.000191	6.04	22.82
1312	K02C4.5	3.78	0.000299	5.68	21.44
1313	T05C3.6	3.78	0.000947	4.74	17.9
1314	smp-2	3.78	0.00321	3.76	14.22
1315	T13C2.6	3.77	1.44e-15	27.74	104.55
1316	mbk-1	3.77	0.02	2.3	8.65
1317	K04B12.2	3.77	0.04	1.75	6.61
1318	ugt-48	3.76	3.96e-08	13.18	49.59
1319	ztf-8	3.76	1.86e-05	8.03	30.16
1320	xpo-3	3.76	1.95e-05	7.98	30
1321	AC3.5	3.76	2.51e-05	7.78	29.23
1322	T16H12.3	3.76	6.02e-05	7.03	26.46
1323	glp-1	3.76	9.44e-05	6.68	25.1
1324	nhr-19	3.76	0.00462	3.52	13.21
1325	F33H2.5	3.76	0.01	2.81	10.54
1326	mrpl-11	3.75	3.22e-13	23.37	87.53
1327	ire-1	3.75	7.42e-06	8.83	33.1
1328	pme-1	3.75	8.01e-06	8.76	32.85
1329	F47E1.4	3.75	1.49e-05	8.25	30.91
1330	W06H8.6	3.75	2.07e-05	7.97	29.88
1331	viln-1	3.75	0.000953	4.8	17.99
1332	pyr-1	3.75	0.0015	4.43	16.61
1333	nhr-40	3.75	0.00192	4.23	15.86
1334	F28B3.1	3.75	0.00235	4.07	15.25
1335	sel-8	3.75	0.00438	3.57	13.38
1336	Y119C1B.5	3.75	0.00455	3.54	13.27
1337	T02G6.5	3.75	0.02	2.51	9.41
1338	cpt-4	3.75	0.03	1.96	7.34
1339	pqn-44	3.74	0	33.2	124.12
1340	R08D7.5	3.74	1.65e-09	16.05	60.03
1341	pcp-1	3.74	1.27e-07	12.32	46.08
1342	C02F5.6	3.74	1.19e-06	10.4	38.93
1343	Y106G6D.5	3.74	0.000892	4.88	18.24
1344	bet-2	3.74	0.01	2.93	10.96
1345	ksr-1	3.74	0.04	1.8	6.71
1346	C05D11.9	3.73	1.06e-06	10.55	39.37
1347	Y52B11A.2	3.73	5.71e-06	9.13	34.06
1348	Y105E8A.2	3.73	2.66e-05	7.85	29.23
1349	T02C12.2	3.73	0.000158	6.35	23.64
1350	apc-2	3.73	0.000214	6.09	22.69
1351	C06G4.1	3.73	0.00501	3.5	13.04
1352	F14B8.5	3.73	0.02	2.33	8.7
1353	C17E4.10	3.72	3.28e-08	13.63	50.66
1354	K07C5.3	3.72	1.28e-07	12.42	46.24
1355	faah-2	3.72	1.67e-07	12.22	45.43
1356	M01E11.2	3.72	2.86e-07	11.73	43.66
1357	W04D2.4	3.72	3.08e-07	11.67	43.43
1358	swsn-3	3.72	3.65e-06	9.57	35.58
1359	cku-80	3.72	1.19e-05	8.54	31.78
1360	R10E4.11	3.72	0.000204	6.15	22.87
1361	cdtl-7	3.72	0.00025	5.99	22.26
1362	M01G5.1	3.72	0.0011	4.74	17.64
1363	lin-56	3.72	0.00189	4.29	15.99
1364	K09F6.7	3.72	0.01	2.82	10.48
1365	rbc-2	3.72	0.02	2.35	8.73
1366	ztf-12	3.72	0.02	2.52	9.39
1367	C29F9.3	3.71	5.28e-09	15.26	56.62
1368	mau-8	3.71	2.58e-07	11.91	44.15
1369	mig-32	3.71	1.26e-06	10.49	38.98
1370	C10C5.4	3.71	0.000138	6.5	24.14
1371	vps-33.2	3.71	0.000535	5.37	19.92
1372	R08E3.3	3.71	0.00224	4.18	15.51
1373	Y110A7A.7	3.71	0.00232	4.15	15.4
1374	Y105C5A.24	3.71	0.00256	4.08	15.13
1375	ego-2	3.71	0.00487	3.56	13.18
1376	tag-294	3.71	0.01	2.7	10.04
1377	mdt-15	3.7	2.61e-06	9.93	36.75
1378	kel-3	3.7	7.71e-05	7.04	26.04
1379	unc-16	3.7	0.000121	6.64	24.59
1380	mml-1	3.7	0.00502	3.54	13.11
1381	C15H9.5	3.7	0.02	2.41	8.92
1382	K03A11.5	3.7	0.05	1.76	6.53
1383	plc-2	3.7	0.05	1.73	6.42
1384	pqn-70	3.69	0	44.97	165.87
1385	plst-1	3.69	2.93e-12	22.04	81.32
1386	egl-27	3.69	5.35e-06	9.36	34.55
1387	JC8.7	3.69	1.56e-05	8.44	31.14
1388	sec-6	3.69	0.000266	6.01	22.19
1389	Y51F10.4	3.69	0.00127	4.71	17.35
1390	C35B8.3	3.69	0.00782	3.2	11.81
1391	nkb-1	3.68	0	33.16	121.98
1392	mom-5	3.68	6.2e-12	21.46	79
1393	tag-322	3.68	1.68e-07	12.41	45.71
1394	F13B12.6	3.68	3.52e-06	9.77	35.96
1395	rnf-113	3.68	4.64e-06	9.54	35.09
1396	cst-1	3.68	0.00118	4.79	17.61
1397	C04F12.7	3.68	0.00523	3.55	13.05
1398	F31F4.1	3.68	0.03	2.1	7.73
1399	rbg-3	3.67	2.81e-12	22.29	81.8
1400	lex-1	3.67	2.57e-07	12.12	44.48
1401	C18E3.9	3.67	2.22e-06	10.21	37.5
1402	wdr-46	3.67	2.37e-06	10.15	37.28
1403	R57.1	3.67	2.48e-05	8.12	29.79
1404	W04A8.6	3.67	4.08e-05	7.67	28.18
1405	F57A8.1	3.67	0.00127	4.74	17.4
1406	F14B4.3	3.67	0.00156	4.56	16.74
1407	Y70G10A.3	3.67	0.00196	4.38	16.06
1408	Y48G1A.4	3.67	0.0072	3.3	12.1
1409	F02C12.1	3.67	0.02	2.47	9.08
1410	klp-8	3.67	0.03	2.09	7.67
1411	lys-4	3.66	0	121.02	442.65
1412	K07F5.14	3.66	8.09e-09	15.28	55.88
1413	tufm-2	3.66	1.61e-06	10.55	38.63
1414	pqn-22	3.66	1.84e-06	10.45	38.22
1415	zfp-1	3.66	1.59e-05	8.53	31.25
1416	him-17	3.66	2.53e-05	8.16	29.82
1417	dlk-1 (NC_003279 12566118..12572786)	3.66	4.32e-05	7.67	28.07
1418	T07A9.10	3.66	4.92e-05	7.57	27.68
1419	pcp-2	3.66	0.00017	6.49	23.74
1420	T25B9.8	3.66	0.00203	4.38	16
1421	nhr-130	3.66	0.01	3	10.99
1422	Y73E7A.2	3.66	0.04	1.9	6.95
1423	C48E7.2	3.65	7.57e-07	11.26	41.13
1424	dnj-18	3.65	9.89e-07	11.06	40.33
1425	B0495.5	3.65	0.0018	4.49	16.4
1426	Y50C1A.1	3.65	0.00383	3.86	14.07
1427	R04E5.2	3.65	0.01	2.89	10.54
1428	cyp-33C7	3.65	0.05	1.76	6.42
1429	Y27F2A.8	3.65	0.05	1.78	6.49
1430	mdt-26	3.64	1.98e-05	8.45	30.73
1431	oxi-1	3.64	0.00143	4.71	17.15
1432	Y17G9B.8	3.64	0.00557	3.56	12.96
1433	F19B2.12	3.64	0.04	1.97	7.16
1434	T09B4.2	3.63	1.4e-10	19.19	69.61
1435	tag-196	3.63	3.01e-09	16.41	59.49
1436	dpf-3	3.63	4.29e-09	16.07	58.3
1437	F36A2.9	3.63	7.01e-08	13.53	49.11
1438	T07D1.2	3.63	0.00029	6.12	22.21
1439	nfi-1	3.63	0.000553	5.56	20.17
1440	glh-3	3.63	0.00336	4	14.52
1441	F32B4.4	3.63	0.04	2	7.25
1442	ugt-39	3.62	2.8e-08	14.44	52.25
1443	ddx-23	3.62	2.78e-07	12.35	44.7
1444	T23B12.6	3.62	3.73e-06	10.02	36.25
1445	vps-35	3.62	3.82e-06	10.01	36.19
1446	duo-3	3.62	4.65e-05	7.75	28.08
1447	F25H2.6	3.61	3.49e-07	12.19	44.04
1448	F17C11.7	3.61	4.08e-07	12.03	43.5
1449	tag-72	3.61	1e-05	9.15	33.07
1450	pme-3	3.61	0.000189	6.56	23.66
1451	catp-6	3.61	0.000277	6.2	22.42
1452	C49A9.6	3.61	0.000802	5.27	19.05
1453	cdt-1	3.61	0.00104	5.05	18.25
1454	pha-1	3.61	0.03	2.17	7.82
1455	gop-3	3.6	3.82e-09	16.37	59
1456	F52C9.3	3.6	0.000667	5.48	19.7
1457	Y53G8AR.8	3.6	0.02	2.69	9.7
1458	glit-1	3.6	0.03	2.23	8.01
1459	C05G5.2	3.6	0.03	2.26	8.12
1460	ldb-1	3.6	0.04	2.03	7.31
1461	tbck-1	3.6	0.04	2	7.18
1462	C47E12.7	3.59	3.59e-06	10.21	36.63
1463	Y41E3.11	3.59	0.000231	6.45	23.13
1464	rog-1	3.59	0.000719	5.44	19.51
1465	pmk-3	3.59	0.00371	4.01	14.37
1466	H14N18.4	3.59	0.02	2.54	9.09
1467	C04E6.11	3.59	0.02	2.49	8.94
1468	C03H12.1	3.59	0.02	2.48	8.9
1469	C43C3.4	3.59	0.02	2.56	9.19
1470	T21B10.3	3.58	8.19e-09	15.86	56.77
1471	hoe-1	3.58	4.77e-07	12.1	43.32
1472	ZK370.4	3.58	6.31e-06	9.75	34.87
1473	skr-13	3.58	1.68e-05	8.84	31.64
1474	hpo-13	3.58	0.000118	7.09	25.36
1475	K09D9.1	3.58	0.00124	4.99	17.84
1476	asm-2	3.58	0.00223	4.45	15.96
1477	Y119C1B.10	3.58	0.00486	3.78	13.54
1478	W03A5.6	3.58	0.00569	3.66	13.07
1479	adm-2	3.58	0.04	2.03	7.28
1480	cpb-3	3.57	5.1e-08	14.24	50.83
1481	inx-16	3.57	2.32e-06	10.7	38.2
1482	frm-4	3.57	2.89e-06	10.52	37.51
1483	sgk-1	3.57	5.94e-06	9.83	35.11
1484	mes-6	3.57	2.71e-05	8.45	30.15
1485	Y23H5B.6	3.57	8.06e-05	7.47	26.64
1486	mdt-30	3.57	8.47e-05	7.41	26.45
1487	bmk-1	3.57	0.000103	7.24	25.83
1488	lipl-7	3.57	0.000872	5.31	18.97
1489	secs-1	3.57	0.01	3.09	11.02
1490	fbxa-211	3.57	0.02	2.54	9.06
1491	F57F4.4	3.56	0	76.71	272.85
1492	Y45G5AM.7	3.56	1.39e-06	11.23	39.98
1493	R08D7.1	3.56	7.24e-06	9.71	34.55
1494	F16A11.1	3.56	2.2e-05	8.68	30.9
1495	ZK328.4	3.56	3.85e-05	8.18	29.09
1496	ccz-1	3.56	7e-05	7.61	27.12
1497	hpo-10	3.56	0.000329	6.23	22.15
1498	brc-2	3.56	0.000436	5.97	21.23
1499	vps-34	3.56	0.000606	5.68	20.19
1500	dna-2	3.56	0.00286	4.29	15.26
1501	C43H6.1	3.56	0.00377	4.04	14.39
1502	retr-1	3.55	3.88e-13	25.54	90.66
1503	C15C8.4	3.55	3.55e-12	23.42	83.17
1504	F55F8.2	3.55	6.35e-06	9.89	35.07
1505	lem-3	3.55	0.000101	7.33	26.01
1506	hum-2	3.55	0.000102	7.31	25.95
1507	gly-13	3.55	0.000542	5.81	20.6
1508	klo-1	3.55	0.00114	5.13	18.21
1509	acs-17	3.55	0.02	2.77	9.84
1510	R11A8.5	3.54	1.54e-13	26.58	94.03
1511	F08F8.4	3.54	3.87e-11	21.23	75.23
1512	F02H6.3	3.54	0.000219	6.66	23.57
1513	panl-2	3.54	0.00619	3.65	12.92
1514	set-24	3.54	0.04	2.12	7.5
1515	F13B12.2	3.54	0.04	2.08	7.37
1516	C41G11.1	3.53	0	100.57	354.87
1517	W05H9.1	3.53	0	62.5	220.6
1518	R05D11.6	3.53	1.24e-09	18.1	63.83
1519	C18A3.3	3.53	3.05e-09	17.21	60.74
1520	F13H10.3	3.53	4.99e-06	10.19	35.99
1521	F32A7.4	3.53	2.45e-05	8.71	30.75
1522	Y116A8C.26	3.53	0.000201	6.76	23.87
1523	flh-3	3.53	0.000213	6.72	23.7
1524	tes-1	3.53	0.00148	4.94	17.45
1525	puf-9	3.53	0.00235	4.52	15.98
1526	tlp-1	3.53	0.01	3.13	11.04
1527	Y50D7A.8	3.53	0.01	3.21	11.35
1528	F21F3.4	3.53	0.03	2.4	8.49
1529	egl-13	3.53	0.05	1.87	6.6
1530	hmg-5	3.52	0	41.56	146.48
1531	larp-5	3.52	2.12e-10	19.87	69.9
1532	lmp-2	3.52	9.72e-06	9.61	33.86
1533	T10B11.7	3.52	2.93e-05	8.6	30.26
1534	F52B11.1	3.52	3.32e-05	8.46	29.8
1535	irg-1	3.52	0.000291	6.47	22.76
1536	catp-7	3.52	0.000883	5.45	19.16
1537	gro-1	3.52	0.00241	4.54	15.96
1538	C18H2.2	3.52	0.00739	3.54	12.44
1539	fut-8	3.52	0.01	2.92	10.28
1540	ifd-1	3.52	0.03	2.32	8.16
1541	F25E5.1	3.52	0.04	2.09	7.36
1542	klc-1	3.51	8.77e-11	20.82	73.05
1543	vps-26	3.51	1.43e-07	13.65	47.99
1544	ptr-24	3.51	0.000364	6.28	22.06
1545	scav-5	3.51	0.00172	4.85	17.05
1546	Y82E9BR.19	3.51	0.00223	4.62	16.22
1547	drh-1	3.51	0.00644	3.67	12.88
1548	E01G4.7	3.51	0.02	2.54	8.94
1549	sel-1	3.5	3.01e-09	17.5	61.22
1550	mep-1	3.5	2.24e-07	13.34	46.68
1551	tag-151	3.5	2.84e-07	13.13	45.91
1552	ocrl-1	3.5	2.34e-05	8.92	31.16
1553	F13H8.2	3.5	0.000657	5.78	20.2
1554	cdc-48.3	3.5	0.00117	5.25	18.35
1555	C50F2.2	3.5	0.00284	4.44	15.52
1556	daf-8	3.5	0.01	2.99	10.46
1557	ptr-8	3.5	0.02	2.79	9.79
1558	prp-17	3.49	5.74e-08	14.72	51.36
1559	pptr-2	3.49	1.09e-06	11.88	41.45
1560	amph-1	3.49	9.86e-06	9.74	34.04
1561	C35D10.7	3.49	2.22e-05	8.99	31.38
1562	C27D8.4	3.49	0.000113	7.45	25.99
1563	T28D6.7	3.49	0.000399	6.25	21.84
1564	pamn-1	3.49	0.00503	3.92	13.71
1565	F59A3.2	3.49	0.01	3.27	11.42
1566	cpr-4	3.48	0	114.54	398.52
1567	F32A5.3	3.48	4.2e-13	26.38	91.84
1568	R151.7	3.48	4.31e-08	15.09	52.48
1569	F25B5.6	3.48	1.65e-07	13.74	47.87
1570	EEED8.14	3.48	1.05e-05	9.77	33.97
1571	msh-6	3.48	1.88e-05	9.18	31.98
1572	Y32B12B.2	3.48	0.000364	6.4	22.24
1573	C14B9.2	3.48	0.000401	6.31	21.92
1574	R12E2.1	3.48	0.00164	4.99	17.34
1575	Y73F8A.24	3.48	0.00589	3.8	13.24
1576	gop-1	3.48	0.00787	3.55	12.36
1577	T24A6.1	3.48	0.0084	3.5	12.16
1578	nhr-274	3.48	0.01	3.24	11.26
1579	ZK622.5	3.48	0.01	3.06	10.66
1580	2L52.1	3.48	0.04	2.22	7.74
1581	clp-1	3.47	3.11e-08	15.44	53.64
1582	F31D4.2	3.47	2.07e-07	13.59	47.2
1583	aap-1	3.47	4.71e-07	12.8	44.45
1584	F55F8.9	3.47	1.21e-06	11.91	41.3
1585	mut-2	3.47	2.31e-06	11.27	39.11
1586	F44E2.3	3.47	6.67e-06	10.24	35.53
1587	eri-9	3.47	4.96e-05	8.31	28.83
1588	C55B6.1	3.47	0.00272	4.53	15.74
1589	F23H12.10	3.47	0.00971	3.38	11.72
1590	nhr-34	3.47	0.01	3.09	10.75
1591	gcs-1	3.46	1.53e-07	13.97	48.36
1592	zim-1	3.46	0.00017	7.19	24.86
1593	lin-3	3.46	0.00106	5.43	18.81
1594	cit-1.1	3.46	0.00187	4.91	16.99
1595	pgp-6	3.46	0.01	3.09	10.69
1596	blmp-1	3.46	0.02	2.62	9.06
1597	fbxc-1	3.46	0.02	2.72	9.42
1598	M70.5	3.46	0.03	2.29	7.93
1599	fbxa-31	3.46	0.03	2.43	8.43
1600	math-40	3.46	0.05	1.89	6.54
1601	T19D12.4	3.45	1.24e-13	28.05	96.75
1602	C30B5.4	3.45	2.19e-12	25.12	86.75
1603	dnj-2	3.45	3.96e-09	17.68	60.99
1604	cdc-6	3.45	3.53e-08	15.51	53.5
1605	C01B4.6	3.45	6.09e-05	8.22	28.33
1606	F58F9.3	3.45	0.000834	5.7	19.66
1607	fbxa-156	3.45	0.00092	5.62	19.35
1608	T04A8.8	3.44	1.11e-15	33	113.46
1609	F21D5.7	3.44	1.15e-12	25.91	89.2
1610	tlk-1	3.44	1.21e-09	18.97	65.23
1611	lat-1	3.44	1.5e-06	11.87	40.86
1612	cogc-5	3.44	2.93e-06	11.21	38.57
1613	mrps-30	3.44	7.63e-05	8.03	27.62
1614	gex-3	3.44	0.000952	5.61	19.29
1615	C06G3.6	3.44	0.00131	5.31	18.24
1616	C35E7.3	3.44	0.04	2.13	7.32
1617	dod-24	3.43	0	89.54	306.87
1618	hmg-4	3.43	2e-07	13.95	47.84
1619	csnk-1	3.43	2.8e-07	13.62	46.7
1620	eri-3	3.43	0.00199	4.93	16.91
1621	ceh-20	3.43	0.00525	4.01	13.78
1622	pqn-60	3.43	0.03	2.41	8.26
1623	cyp-33C8	3.43	0.04	2.1	7.21
1624	Y42H9B.3	3.42	4.83e-12	24.81	84.77
1625	F56C9.10	3.42	2.3e-11	23.12	79.18
1626	mrpl-24	3.42	9.88e-08	14.76	50.41
1627	T23B12.4	3.42	1.46e-06	12.04	41.15
1628	pqn-24	3.42	8.7e-06	10.27	35.09
1629	C50F2.3	3.42	1.45e-05	9.77	33.37
1630	mel-11	3.42	2.72e-05	9.11	31.2
1631	H28G03.1	3.42	2.88e-05	9.06	31.01
1632	nhr-100	3.42	0.000571	6.15	21.04
1633	eri-1	3.42	0.000634	6.05	20.7
1634	Y25C1A.8	3.42	0.00131	5.37	18.35
1635	F32A5.2	3.42	0.00367	4.37	14.96
1636	C04E6.7	3.42	0.02	2.79	9.56
1637	ppm-1	3.41	2.66e-15	32.65	111.24
1638	D1081.8	3.41	9.63e-10	19.47	66.44
1639	F42A8.1	3.41	3.45e-09	18.17	62.02
1640	Y39B6A.33	3.41	1.9e-07	14.14	48.23
1641	F26F4.9	3.41	1.11e-06	12.36	42.16
1642	tgt-1	3.41	7.3e-05	8.18	27.94
1643	C25H3.4	3.41	9.4e-05	7.94	27.1
1644	sax-3	3.41	0.02	2.85	9.71
1645	F27D4.4	3.4	3.33e-16	34.88	118.71
1646	ercc-1	3.4	1.24e-07	14.67	49.85
1647	spat-2	3.4	1.3e-07	14.6	49.66
1648	T27A3.1	3.4	3.09e-07	13.7	46.64
1649	R07G3.7	3.4	8.57e-07	12.67	43.14
1650	F52A8.6	3.4	1.73e-06	11.99	40.76
1651	lin-61	3.4	2.13e-05	9.47	32.21
1652	Y106G6A.1	3.4	7.47e-05	8.21	27.94
1653	stip-1	3.4	0.000245	7.04	23.95
1654	Y71H2B.11	3.4	0.000263	6.98	23.74
1655	Y71H2B.5	3.4	0.02	2.65	9
1656	lin-14	3.4	0.02	3.07	10.45
1657	rib-2	3.4	0.05	2.05	6.97
1658	pyk-2	3.39	1.26e-10	21.82	73.94
1659	Y41D4B.11	3.39	1.16e-06	12.45	42.23
1660	lin-36	3.39	2.37e-05	9.41	31.92
1661	lin-35	3.39	2.93e-05	9.19	31.18
1662	C05D12.3	3.39	6.58e-05	8.39	28.46
1663	ehs-1	3.39	0.000107	7.9	26.8
1664	nrd-1	3.39	0.00031	6.87	23.26
1665	soc-2	3.39	0.000879	5.84	19.78
1666	gck-4	3.39	0.02	2.92	9.88
1667	W05H9.2	3.39	0.04	2.19	7.42
1668	pmk-2	3.39	0.05	2.07	7.04
1669	C27H6.9	3.38	3.79e-07	13.7	46.25
1670	obr-4	3.38	7.44e-07	12.95	43.83
1671	hum-5	3.38	1.96e-06	11.97	40.5
1672	C08F11.13	3.38	3.65e-06	11.34	38.38
1673	cra-1	3.38	1.74e-05	9.78	33.06
1674	sec-16	3.38	2.49e-05	9.43	31.86
1675	ztf-15	3.38	0.000196	7.36	24.85
1676	sox-2	3.38	0.000399	6.64	22.45
1677	zhit-3	3.38	0.00079	5.97	20.18
1678	prom-1	3.38	0.00125	5.52	18.66
1679	C50B6.7	3.38	0.00477	4.22	14.27
1680	eif-3.C	3.37	4.68e-12	25.44	85.81
1681	syp-3	3.37	4.84e-08	15.85	53.45
1682	R10E4.1	3.37	9.15e-06	10.52	35.39
1683	fic-1	3.37	1.09e-05	10.29	34.71
1684	F42C5.9	3.37	2.33e-05	9.54	32.14
1685	T05A12.3	3.37	3.25e-05	9.2	31.01
1686	die-1	3.37	0.00261	4.83	16.28
1687	M01A10.1	3.37	0.0037	4.5	15.15
1688	dog-1	3.37	0.00762	3.8	12.8
1689	R02D5.3	3.37	0.00893	3.64	12.27
1690	Y54G2A.49	3.37	0.01	3.51	11.8
1691	ztf-3	3.37	0.02	2.69	9.06
1692	lron-7	3.36	1.11e-16	36.39	122.39
1693	T22C1.3	3.36	1.84e-09	19.41	65.13
1694	seu-1	3.36	4.84e-05	8.87	29.76
1695	flad-1	3.36	7.38e-05	8.43	28.3
1696	F26G1.1	3.36	0.000209	7.36	24.74
1697	klf-1	3.36	0.000227	7.27	24.45
1698	dbr-1	3.36	0.000331	6.92	23.23
1699	C04C11.1	3.36	0.000378	6.78	22.77
1700	B0432.10	3.36	0.000769	6.06	20.36
1701	nhr-23	3.36	0.00234	4.98	16.7
1702	cyp-43A1	3.36	0.00536	4.15	13.96
1703	C54D10.13	3.36	0.00856	3.69	12.43
1704	ptr-23	3.36	0.02	2.77	9.3
1705	scpl-3	3.36	0.04	2.16	7.25
1706	fbxa-163	3.35	2.65e-11	23.91	80.15
1707	riok-3	3.35	1.21e-07	15.12	50.61
1708	C16A11.2	3.35	0.000397	6.77	22.67
1709	best-13	3.35	0.00337	4.64	15.53
1710	C35E7.8	3.35	0.02	3.08	10.32
1711	dsh-1	3.35	0.04	2.4	8.02
1712	C08F8.2	3.34	0.000719	6.21	20.72
1713	fut-1	3.34	0.00429	4.43	14.77
1714	ugt-16	3.34	0.02	3.12	10.43
1715	nhr-131	3.34	0.04	2.2	7.34
1716	Y38C1AA.6	3.34	0.05	2.03	6.79
1717	nasp-1	3.33	9.41e-13	27.72	92.39
1718	pept-1	3.33	2.78e-08	16.86	56.06
1719	F25H8.1	3.33	2.8e-08	16.77	55.91
1720	mdf-1	3.33	3.61e-07	14.1	46.96
1721	Y37E11B.6	3.33	5.68e-06	11.23	37.38
1722	cku-70	3.33	0.000305	7.09	23.63
1723	Y47D3A.29	3.33	0.000661	6.31	21.03
1724	F54A3.6	3.33	0.00203	5.19	17.28
1725	C23H4.3	3.33	0.02	3.22	10.73
1726	rgl-1	3.33	0.03	2.68	8.95
1727	snt-5	3.33	0.05	2.19	7.29
1728	C08E8.4	3.32	5.12e-11	23.63	78.45
1729	ZK20.4	3.32	2.26e-09	19.56	64.98
1730	mtrr-1	3.32	4.44e-06	11.55	38.33
1731	B0261.1	3.32	6.84e-05	8.66	28.81
1732	T16G12.6	3.32	0.0028	4.89	16.25
1733	pde-4	3.32	0.01	3.46	11.51
1734	VC5.2	3.32	0.02	2.9	9.62
1735	F23H11.2	3.32	0.03	2.44	8.13
1736	C45E5.1	3.32	0.05	2.19	7.29
1737	T01B7.5	3.31	3.43e-08	16.76	55.51
1738	C42C1.8	3.31	5.28e-07	13.87	45.9
1739	dod-22	3.31	4.77e-05	9.1	30.14
1740	npp-15	3.31	0.000438	6.82	22.57
1741	R05D3.9	3.31	0.00112	5.85	19.38
1742	rom-4	3.31	0.00798	3.87	12.83
1743	C24G6.2	3.31	0.02	2.89	9.57
1744	pho-9	3.31	0.03	2.66	8.78
1745	usp-33	3.31	0.04	2.31	7.65
1746	cash-1	3.3	8.26e-10	20.88	68.92
1747	cdc-7	3.3	1.5e-09	20.27	66.84
1748	F26H9.5	3.3	8.99e-09	18.34	60.47
1749	lst-3	3.3	2.84e-08	17.06	56.32
1750	T01G1.4	3.3	7.66e-08	16.01	52.83
1751	pat-3	3.3	1.11e-06	13.16	43.42
1752	T03G11.4	3.3	0.00391	4.61	15.21
1753	C27F2.7	3.3	0.00473	4.44	14.61
1754	trpa-2	3.3	0.03	2.47	8.17
1755	nud-2	3.29	3.18e-10	22.08	72.58
1756	smc-5	3.29	1.45e-07	15.46	50.78
1757	pqn-87	3.29	2.3e-07	14.87	49.01
1758	F10C2.4	3.29	1.68e-05	10.31	33.95
1759	ztf-17	3.29	0.000125	8.2	26.99
1760	lin-9	3.29	0.000208	7.65	25.2
1761	npp-6	3.29	0.000729	6.37	20.95
1762	mig-10	3.29	0.000877	6.16	20.28
1763	mes-2	3.29	0.00234	5.17	17
1764	ZK524.4	3.29	0.00378	4.68	15.38
1765	F36G3.1	3.29	0.00743	4	13.15
1766	best-24	3.29	0.00849	3.86	12.71
1767	bam-2	3.29	0.01	3.65	12.03
1768	pnk-1	3.28	3.92e-14	32.11	105.25
1769	Y54H5A.1	3.28	3.25e-12	27.26	89.32
1770	Y49E10.18	3.28	1.44e-11	25.59	83.9
1771	spk-1	3.28	6.94e-08	16.31	53.48
1772	T10B11.2	3.28	7.04e-08	16.25	53.36
1773	rnf-121	3.28	5.7e-06	11.52	37.81
1774	dom-3	3.28	0.00048	6.82	22.39
1775	T28A8.3	3.28	0.000844	6.26	20.51
1776	miz-1	3.28	0.000856	6.22	20.41
1777	hmgs-1	3.28	0.00272	5.03	16.51
1778	obr-3	3.28	0.00401	4.65	15.24
1779	egrh-1	3.28	0.00582	4.25	13.97
1780	nra-3	3.28	0.03	2.57	8.45
1781	smg-4	3.27	2.19e-09	20.19	66.02
1782	B0228.7	3.27	3e-08	17.29	56.58
1783	ril-2	3.27	3.29e-08	17.18	56.24
1784	epg-8	3.27	1.65e-07	15.46	50.55
1785	sel-13	3.27	4.3e-06	11.92	38.96
1786	gly-9	3.27	3.93e-05	9.54	31.18
1787	ceh-60	3.27	0.00162	5.62	18.34
1788	Y53C12A.11	3.27	0.00797	3.98	12.99
1789	hpk-1	3.27	0.00839	3.92	12.81
1790	dgn-1	3.27	0.0099	3.75	12.27
1791	Y53C12A.6	3.27	0.01	3.39	11.07
1792	toca-1	3.27	0.01	3.43	11.23
1793	ZC21.10	3.27	0.03	2.79	9.1
1794	ugt-4	3.27	0.04	2.41	7.86
1795	R11G1.7	3.27	0.04	2.27	7.41
1796	srgp-1	3.26	5.08e-08	16.82	54.86
1797	T21B10.4	3.26	1.4e-06	13.2	43.03
1798	C48B4.1	3.26	5.06e-06	11.78	38.43
1799	clk-2	3.26	0.00655	4.19	13.67
1800	ZK688.7	3.26	0.00771	4.03	13.12
1801	hpr-9	3.26	0.01	3.62	11.81
1802	nhr-143	3.26	0.04	2.38	7.74
1803	lin-15B	3.26	0.05	2.26	7.38
1804	dnj-5	3.25	9.18e-13	29.16	94.66
1805	arp-11	3.25	1.03e-06	13.58	44.19
1806	clu-1	3.25	1.65e-05	10.57	34.37
1807	vps-33.1	3.25	9.76e-05	8.66	28.14
1808	F14D2.15	3.25	0.00129	5.9	19.19
1809	uev-3	3.25	0.00172	5.61	18.23
1810	crh-1	3.25	0.00806	3.99	13
1811	cyp-36A1	3.25	0.01	3.71	12.06
1812	sma-3	3.25	0.02	2.91	9.46
1813	ZC196.5	3.25	0.05	2.19	7.11
1814	dhs-1	3.24	5.05e-08	16.99	55.13
1815	cfim-2 (NC_003282 8926326..8929016)	3.24	2.33e-06	12.78	41.43
1816	ekl-4	3.24	5.76e-06	11.78	38.21
1817	F56A8.5	3.24	6.06e-05	9.21	29.87
1818	F09F7.3	3.24	6.42e-05	9.14	29.65
1819	gon-14	3.24	0.00011	8.6	27.83
1820	F26F4.6	3.24	0.00012	8.5	27.51
1821	exoc-7	3.24	0.00023	7.78	25.21
1822	dcap-2	3.24	0.000278	7.59	24.57
1823	Y54G2A.12	3.24	0.000315	7.44	24.11
1824	daf-14	3.24	0.000518	6.91	22.39
1825	T28A8.6	3.24	0.00134	5.9	19.12
1826	Y105E8A.21	3.24	0.00163	5.69	18.44
1827	sma-4	3.24	0.00165	5.67	18.39
1828	brc-1	3.24	0.00287	5.11	16.53
1829	nhr-2	3.24	0.02	3.12	10.12
1830	F38E11.5	3.23	2.56e-09	20.49	66.16
1831	alh-3	3.23	1.82e-07	15.74	50.78
1832	T13H5.4	3.23	3.06e-07	15.12	48.85
1833	B0035.12	3.23	1.67e-06	13.21	42.71
1834	C01B10.9	3.23	4.14e-06	12.25	39.54
1835	unc-112	3.23	0.000326	7.46	24.09
1836	jmjd-1.2	3.23	0.000801	6.5	20.97
1837	fbxa-105	3.23	0.00637	4.3	13.88
1838	klp-10	3.23	0.02	3.25	10.51
1839	C27D8.3	3.23	0.03	2.88	9.29
1840	smf-1	3.23	0.03	2.83	9.14
1841	F13C5.2	3.23	0.04	2.54	8.19
1842	iars-1	3.22	1.88e-09	20.92	67.42
1843	F45F2.11	3.22	2.31e-09	20.76	66.77
1844	ain-2	3.22	3.97e-07	14.91	48.04
1845	efa-6	3.22	2.28e-05	10.41	33.53
1846	B0019.2	3.22	0.00339	4.98	16.04
1847	tap-1	3.22	0.00379	4.87	15.67
1848	nhr-28	3.22	0.02	3.29	10.6
1849	atg-4.2	3.22	0.03	2.64	8.51
1850	nst-1	3.21	6.06e-14	32.87	105.57
1851	kup-1	3.21	1.71e-07	15.92	51.17
1852	gba-1	3.21	6.36e-06	11.91	38.21
1853	mop-25.2	3.21	1.76e-05	10.75	34.54
1854	mrps-22	3.21	0.000104	8.79	28.22
1855	R17.2	3.21	0.000475	7.13	22.88
1856	B0281.5	3.21	0.00122	6.11	19.61
1857	ceh-44	3.21	0.00614	4.38	14.07
1858	Y48B6A.6	3.21	0.03	2.78	8.93
1859	acs-4	3.2	0	41.36	132.34
1860	mrps-26	3.2	1.71e-09	21.26	68.12
1861	F58G11.2	3.2	1.73e-07	16.09	51.41
1862	T05G5.9	3.2	9.81e-06	11.45	36.69
1863	zhp-3	3.2	0.000172	8.28	26.51
1864	tsp-10	3.2	0.0015	5.92	18.94
1865	cyp-37B1	3.2	0.00949	3.96	12.66
1866	ani-2	3.19	3.11e-06	12.82	40.95
1867	pmp-3	3.19	5.38e-05	9.65	30.77
1868	rbm-28	3.19	0.000405	7.39	23.57
1869	Y106G6H.1	3.19	0.00121	6.19	19.74
1870	R74.6	3.19	0.00473	4.7	15.02
1871	Y53G8AR.7	3.19	0.01	3.64	11.61
1872	Y61A9LA.3	3.19	0.02	3.04	9.7
1873	ceh-13	3.19	0.02	3.02	9.66
1874	ccdc-47	3.18	0	51.89	164.82
1875	gly-20	3.18	9.08e-10	22.34	70.98
1876	let-504	3.18	1.5e-09	21.66	68.97
1877	ZK1127.4	3.18	3.05e-07	15.63	49.62
1878	ndc-80	3.18	4.84e-07	15.08	47.91
1879	flap-1	3.18	2.23e-06	13.31	42.33
1880	ugt-47	3.18	5.08e-06	12.39	39.36
1881	F35E12.8	3.18	6.16e-06	12.12	38.59
1882	F59E12.1	3.18	6.31e-06	12.16	38.6
1883	mai-1	3.18	6.54e-05	9.49	30.16
1884	T20B12.1	3.18	0.000921	6.54	20.78
1885	Y106G6D.7	3.18	0.00492	4.71	14.97
1886	set-29	3.18	0.01	3.85	12.26
1887	F45F2.9	3.17	2.2e-11	26.82	84.96
1888	cil-1	3.17	3.54e-06	12.86	40.76
1889	Y47H9C.8	3.17	0.000512	7.21	22.87
1890	ttm-5	3.17	0.00394	4.97	15.76
1891	T06A1.5	3.17	0.00456	4.81	15.25
1892	T24B8.4	3.17	0.01	3.91	12.4
1893	cln-3.3	3.17	0.03	2.81	8.89
1894	T11G6.4	3.17	0.03	2.9	9.2
1895	M01G12.9	3.16	1.11e-15	38.77	122.35
1896	hpo-15	3.16	5.09e-13	31.33	99.09
1897	W02F12.4	3.16	1.05e-06	14.36	45.34
1898	rpb-2	3.16	3.5e-05	10.31	32.58
1899	C45G3.3	3.16	3.58e-05	10.3	32.52
1900	pab-2	3.16	3.94e-05	10.18	32.14
1901	W09C3.4	3.16	0.000135	8.77	27.71
1902	dnj-7	3.16	0.00151	6.07	19.17
1903	Y47G6A.25	3.16	0.00153	6.03	19.08
1904	T09F3.4	3.16	0.00317	5.24	16.55
1905	ttm-2	3.16	0.00536	4.66	14.73
1906	F58F9.7	3.16	0.02	3.51	11.1
1907	F19C7.2	3.16	0.03	2.81	8.88
1908	fbxc-54	3.16	0.04	2.47	7.81
1909	Y45G5AM.2	3.16	0.04	2.45	7.76
1910	F07A11.4	3.16	0.04	2.51	7.95
1911	R04F11.5	3.15	5.77e-08	17.83	56.16
1912	rsks-1	3.15	2.83e-07	15.95	50.25
1913	hpo-42	3.15	2.94e-05	10.6	33.33
1914	hpo-29	3.15	3.88e-05	10.23	32.25
1915	hex-4	3.15	0.00035	7.74	24.37
1916	hst-1	3.15	0.00184	5.88	18.51
1917	Y56A3A.7	3.15	0.00427	4.95	15.59
1918	let-756	3.15	0.00719	4.36	13.76
1919	tiar-2	3.15	0.00831	4.21	13.27
1920	snx-17	3.15	0.02	3.21	10.1
1921	F35B12.10	3.15	0.04	2.53	7.95
1922	C06A8.2	3.14	1.1e-05	11.78	36.97
1923	rde-11	3.14	3.8e-05	10.35	32.48
1924	F35G12.4	3.14	0.00017	8.62	27.06
1925	F13G3.6	3.14	0.000435	7.53	23.65
1926	pcs-1	3.14	0.00805	4.27	13.42
1927	C16D9.4	3.14	0.01	3.82	11.97
1928	F52G3.1	3.14	0.01	3.88	12.19
1929	nhr-45	3.14	0.01	3.67	11.53
1930	nhr-48	3.14	0.03	2.77	8.69
1931	F09E5.7	3.13	7.5e-08	17.73	55.49
1932	arp-6	3.13	1.15e-07	17.23	53.92
1933	drp-1	3.13	6.09e-07	15.25	47.74
1934	F43C11.7	3.13	2.22e-05	11.03	34.51
1935	C06A5.3	3.13	0.000341	7.88	24.64
1936	dhp-1	3.13	0.000769	6.95	21.73
1937	W08G11.3	3.13	0.0012	6.44	20.14
1938	mrt-1	3.13	0.00261	5.56	17.4
1939	F21D5.3	3.13	0.00278	5.47	17.15
1940	ceeh-1	3.13	0.00341	5.25	16.44
1941	Y57A10A.8	3.13	0.01	3.71	11.6
1942	F32E10.9	3.13	0.02	3.22	10.07
1943	C45G9.13	3.13	0.02	3.27	10.25
1944	nhr-80	3.13	0.03	2.92	9.14
1945	F01G4.5	3.12	9.4e-07	14.85	46.3
1946	trt-1	3.12	6.22e-06	12.63	39.34
1947	unc-84	3.12	3.62e-05	10.53	32.83
1948	R11A5.3	3.12	0.00019	8.61	26.83
1949	ell-1	3.12	0.000232	8.38	26.11
1950	teg-4	3.12	0.000269	8.21	25.58
1951	zyg-1	3.12	0.00232	5.74	17.87
1952	R01B10.4	3.12	0.00624	4.63	14.41
1953	Y48G8AL.10	3.12	0.05	2.33	7.26
1954	sur-6	3.11	2.02e-13	33.49	104.17
1955	F32H5.1	3.11	7.69e-11	26.28	81.71
1956	lpin-1	3.11	2.17e-08	19.46	60.5
1957	ZK643.5	3.11	4.38e-07	15.8	49.19
1958	gei-17	3.11	1.89e-06	14.11	43.85
1959	ZK550.3	3.11	2.9e-06	13.54	42.17
1960	jamp-1	3.11	0.000826	6.93	21.57
1961	cec-2	3.11	0.00666	4.56	14.19
1962	C10G11.6	3.11	0.02	3.24	10.06
1963	F19C7.4	3.11	0.03	2.93	9.12
1964	mspn-1	3.1	7.49e-08	18.02	55.93
1965	B0361.2	3.1	3.52e-06	13.44	41.66
1966	ipla-1	3.1	6.66e-06	12.69	39.3
1967	F15B9.10	3.1	1.37e-05	11.82	36.61
1968	B0024.11	3.1	2.18e-05	11.23	34.86
1969	rfp-1	3.1	2.37e-05	11.17	34.61
1970	Y17G7B.12	3.1	5.68e-05	10.11	31.36
1971	ZK652.6	3.1	0.000123	9.2	28.54
1972	Y51A2D.13	3.1	0.000342	7.98	24.78
1973	K01C8.7	3.1	0.000772	7.06	21.89
1974	F23H11.4	3.1	0.00176	6.13	18.97
1975	C27H5.2	3.1	0.02	3.18	9.88
1976	F25B4.2	3.1	0.02	3.24	10.04
1977	W06F12.2	3.1	0.02	3.38	10.49
1978	fbxc-4	3.1	0.03	3.05	9.46
1979	R07E4.5	3.1	0.04	2.59	8.02
1980	unc-116	3.09	1.06e-10	26.25	81.05
1981	rabn-5	3.09	6.28e-06	12.84	39.64
1982	pink-1	3.09	0.000125	9.25	28.58
1983	ash-2	3.09	0.000205	8.65	26.74
1984	lys-6	3.09	0.000561	7.49	23.12
1985	apa-2	3.09	0.00121	6.58	20.34
1986	Y110A7A.21	3.09	0.00154	6.31	19.49
1987	F45D11.14	3.09	0.00285	5.59	17.28
1988	hlh-2	3.09	0.00368	5.31	16.4
1989	xrn-1	3.09	0.02	3.65	11.25
1990	Y47G6A.5	3.09	0.02	3.42	10.57
1991	F21A3.5	3.09	0.03	2.9	8.96
1992	F44E2.11	3.09	0.04	2.66	8.23
1993	cyp-35A2	3.08	1.32e-08	20.46	62.96
1994	T08B1.1	3.08	1.82e-08	20.02	61.68
[truncated: 1,848 more rows]
[truncated: 1 more columns]
