# Supplementary material for: PHA-4/FOXA-regulated microRNA feed forward loops during Caenorhabditis elegans dietary restriction
Source: Aging (Albany NY). 2014 Oct 31;6(10):835–51. doi: 10.18632/aging.100697 (PMC4247386; doi:10.18632/aging.100697)
Supplement: Supplementary file 17 [file aging-06-835-s017.xls]

## Sheet: Suppl Table 16
Table S16: Genes that are regulated transcriptionally as well as post-transcriptionally by PHA-4
S No.	ID	Gene Symbol	Gene Name
1	WBGene00006978	zig-1	2 (Zwei) IG-domain protein
2	WBGene00000101	aka-1	A Kinase Anchor protein
3	WBGene00000186	ark-1	A Ras-regulating Kinase
4	WBGene00000022	abt-4	ABC Transporter family
5	WBGene00022646	acl-9	ACyLtransferase-like
6	WBGene00018657	acl-4	ACyLtransferase-like
7	WBGene00017261	acl-6	ACyLtransferase-like
8	WBGene00000074	adm-2	ADAM (disintegrin plus metalloprotease) family
9	WBGene00000073	add-2	ADDucin
10	WBGene00000072	add-1	ADDucin
11	WBGene00000102	akt-1	AKT kinase family
12	WBGene00000117	alh-11	ALdehyde deHydrogenase
13	WBGene00010272	amph-1	AMPHiphysin homolog
14	WBGene00000136	amt-4	AMmonium Transporter homolog
15	WBGene00013038	ani-1	ANIllin (actin binding protein)
16	WBGene00000146	ape-1	APoptosis Enhancer
17	WBGene00007433	swsn-7	ARID domain-containing protein C08B11.3
18	WBGene00000200	arx-2	ARp2/3 compleX component
19	WBGene00008081	athp-1	AT Hook plus PHD finger transcription factor
20	WBGene00000223	atf-7	ATF (cAMP-dependent transciption factor) family
21	WBGene00000222	atf-6	ATF (cAMP-dependent transciption factor) family
22	WBGene00000212	asm-2	Acid SphingoMyelinase
23	WBGene00001566	acdh-13	Acyl CoA DeHydrogenase
24	WBGene00000162	apd-3	AdaPtin, Delta chain (clathrin associated complex)
25	WBGene00000159	aps-1	AdaPtin, Small chain (clathrin associated complex)
26	WBGene00000071	acy-4	Adenylyl CYclase
27	WBGene00010284	aman-2	Alpha MANnosidase
28	WBGene00018594	aman-3	Alpha MANnosidase
29	WBGene00006423	asd-2	Alternative Splicing Defective
30	WBGene00011279	asd-1	Alternative Splicing Defective
31	WBGene00000002	aat-1	Amino Acid Transporter
32	WBGene00018408	F44B9.5	Ancient ubiquitous protein 1 homolog
33	WBGene00009920	abts-1	Anion/Bicarbonate TranSporter family
34	WBGene00011240	R11A8.7	Ankyrin repeat and KH domain-containing protein R11A8.7
35	WBGene00012386	agef-1	Arf-1 Guanine nucleotide Exchange Factor homolog
36	WBGene00011230	nud-2	Aspergillus NUclear Division related
37	WBGene00019748	atg-2	AuTophaGy (yeast Atg homolog)
38	WBGene00020334	atg-11	AuTophaGy (yeast Atg homolog)
39	WBGene00015009	B0041.5	B0041.5
40	WBGene00015023	B0205.9	B0205.9
41	WBGene00015055	B0222.3	B0222.3
42	WBGene00015091	B0261.1	B0261.1
43	WBGene00015107	B0280.13	B0280.13
44	WBGene00015143	B0336.3	B0336.3
45	WBGene00007150	acly-2	B0365.1
46	WBGene00007193	B0491.6	B0491.6
47	WBGene00015237	B0511.12	B0511.12
48	WBGene00000247	bec-1	BEClin (human autophagy) homolog
49	WBGene00000253	bli-3	BLIstered cuticle
50	WBGene00000254	bli-4	BLIstered cuticle
51	WBGene00015219	B0507.2	BRO1 domain-containing protein BROX homolog
52	WBGene00015590	bath-15	BTB and MATH domain containing
53	WBGene00000237	bam-2	Branching AbnorMal
54	WBGene00000812	csk-1	C-terminal Src Kinase
55	WBGene00015283	C01B10.9	C01B10.9
56	WBGene00007258	C01H6.9	C01H6.9
57	WBGene00015330	C02B10.5	C02B10.5
58	WBGene00015425	C04E6.11	C04E6.11
59	WBGene00007317	C05A9.2	C05A9.2
60	WBGene00015461	C05C8.2	C05C8.2
61	WBGene00015468	madf-11	C05D2.6
62	WBGene00007348	C05G5.2	C05G5.2
63	WBGene00015501	C06A5.3	C06A5.3
64	WBGene00015552	C06G3.6	C06G3.6
65	WBGene00007428	hpo-22	C08B6.7
66	WBGene00015635	C09D4.4	C09D4.4
67	WBGene00015641	C09E7.7	C09E7.7
68	WBGene00015684	C10G8.8	C10G8.8
69	WBGene00007545	C13B4.1	C13B4.1
70	WBGene00015743	C13F10.4	C13F10.4
71	WBGene00007606	C15C8.4	C15C8.4
72	WBGene00015801	C15H9.5	C15H9.5
73	WBGene00015815	C16A11.2	C16A11.2
74	WBGene00007647	C17E4.10	C17E4.10
75	WBGene00015976	C18E3.9	C18E3.9
76	WBGene00015978	C18F10.7	C18F10.7
77	WBGene00016046	C24B5.4	C24B5.4
78	WBGene00016059	C24G6.2	C24G6.2
79	WBGene00007711	C25A1.12	C25A1.12
80	WBGene00007707	C25A1.5	C25A1.5
81	WBGene00016113	C25H3.4	C25H3.4
82	WBGene00007746	C26D10.6	C26D10.6
83	WBGene00016157	C27A12.7	C27A12.7
84	WBGene00016162	crh-2	C27D6.4
85	WBGene00016182	C28C12.12	C28C12.12
86	WBGene00016260	C30F12.1	C30F12.1
87	WBGene00016261	C30F12.2	C30F12.2
88	WBGene00007846	C31E10.5	C31E10.5
89	WBGene00007860	rilp-1	C32A3.3
90	WBGene00016318	C32D5.11	C32D5.11
91	WBGene00007877	C33A11.1	C33A11.1
92	WBGene00007907	C34B4.2	C34B4.2
93	WBGene00016407	C34D10.2	C34D10.2
94	WBGene00016412	mrps-26	C34E10.11
95	WBGene00007944	C34F6.10	C34F6.10
96	WBGene00007952	C35A5.8	C35A5.8
97	WBGene00016469	C36B7.6	C36B7.6
98	WBGene00016485	C36C9.1	C36C9.1
99	WBGene00008034	C39E9.11	C39E9.11
100	WBGene00016591	C42C1.13	C42C1.13
101	WBGene00016620	C43H6.7	C43H6.7
102	WBGene00008119	C46F11.4	C46F11.4
103	WBGene00008136	C47D12.2	C47D12.2
104	WBGene00016739	C48A7.2	C48A7.2
105	WBGene00016760	C49A9.6	C49A9.6
106	WBGene00016763	C49A9.9	C49A9.9
107	WBGene00008196	C49C3.6	C49C3.6
108	WBGene00008227	C50B8.5	C50B8.5
109	WBGene00008229	C50F4.1	C50F4.1
110	WBGene00016867	C52B9.4	C52B9.4
111	WBGene00008339	C55A6.10	C55A6.10
112	WBGene00016939	C55B6.1	C55B6.1
113	WBGene00016967	C56C10.11	C56C10.11
114	WBGene00000289	cam-1	CAN cell Migration defective
115	WBGene00010641	crml-1	CARMIL (Capping, ARp2/3, Myosin I Linker protein) homolog
116	WBGene00000366	cbp-1	CBP/p300 homolog
117	WBGene00009532	ccch-1	CCCH-type zinc finger transcription factor
118	WBGene00014204	ccdc-47	CCDC (human Coiled Coil Domain Containing) homolog
119	WBGene00000376	ccr-4	CCR (yeast CCR4/NOT complex component) homolog
120	WBGene00000413	cdt-1	CDT (S. pombe CDC10 Dependent Transcript) homolog
121	WBGene00000415	ced-1	CEll Death abnormality
122	WBGene00000419	ced-5	CEll Death abnormality
123	WBGene00010631	cash-1	CKA And Striatin Homolog
124	WBGene00000533	clh-6	CLC-type chloride cHannel
125	WBGene00000548	clr-1	CLeaR
126	WBGene00000761	coq-1	COenzyme Q (ubiquinone) biosynthesis
127	WBGene00011756	ctg-2	CRAL/TRIO and GOLD domain containing
128	WBGene00007103	crm-1	CRiM (Cysteine RIch motor neuron protein) homolog
129	WBGene00000834	cua-1	CU (copper) ATPase
130	WBGene00000840	cul-5	CULlin
131	WBGene00000838	cul-3	CULlin
132	WBGene00000839	cul-4	CULlin
133	WBGene00015231	cutl-14	CUTiclin-Like
134	WBGene00009594	cyld-1	CYLinDromatosis (human disease gene) homolog
135	WBGene00000876	cyl-1	CYclin L
136	WBGene00000884	cyn-8	CYclophyliN
137	WBGene00000892	cyn-16	CYclophyliN
138	WBGene00000886	cyn-10	CYclophyliN
139	WBGene00000891	cyn-15	CYclophyliN
140	WBGene00000874	cyk-3	CYtoKinesis defect
141	WBGene00000872	cyk-1	CYtoKinesis defect
142	WBGene00015709	cyp-33A1	CYtochrome P450 family
143	WBGene00015400	cyp-35A2	CYtochrome P450 family
144	WBGene00000547	clp-7	CaLPain family
145	WBGene00000543	clp-2	CaLPain family
146	WBGene00013709	csnk-1	CaSeiN Kinase
147	WBGene00000520	cku-80	Caenorhabditis KU
148	WBGene00000567	cnx-1	CalNeXin
149	WBGene00011122	cpt-2	Carnitine Palmitoyl Transferase
150	WBGene00000393	cdf-1	Cation Diffusion Facilitator family
151	WBGene00000566	cnt-2	CeNTaurin
152	WBGene00000390	cdc-42	Cell Division Cycle related
153	WBGene00020068	cra-1	Central Region Assembly in meiosis abnormal
154	WBGene00011517	cgt-1	Ceramide Glucosyl Transferase
155	WBGene00019127	cgt-3	Ceramide Glucosyl Transferase
156	WBGene00000509	cka-1	Choline Kinase A
157	WBGene00011636	cec-3	Chromo domain-containing protein T09A5.8
158	WBGene00017641	csr-1	Chromosome-Segregation and RNAi deficient
159	WBGene00011867	chc-1	Clathrin Heavy Chain
160	WBGene00017313	cpsf-2	Cleavage and Polyadenylation Specificity Factor
161	WBGene00013460	cpsf-3	Cleavage and Polyadenylation Specificity Factor
162	WBGene00000854	cux-7	Clk-2 Upstream, human gene XE7 related
163	WBGene00000846	cup-5	Coelomocyte UPtake defective
164	WBGene00000564	cnk-1	Connector/eNhancer of KSR
165	WBGene00000479	cgh-1	Conserved Germline Helicase
166	WBGene00000585	cogc-2	Conserved Oligomeric Golgi (COG) Component
167	WBGene00019820	cogc-8	Conserved Oligomeric Golgi (COG) Component
168	WBGene00000507	cit-1.1	CyclIn T
169	WBGene00000409	cdk-8	Cyclin-Dependent Kinase family
170	WBGene00000781	cpr-1	Cysteine PRotease related
171	WBGene00000784	cpr-4	Cysteine PRotease related
172	WBGene00008386	D1081.8	D1081.8
173	WBGene00008426	D2045.9	D2045.9
174	WBGene00008430	D2085.5	D2085.5
175	WBGene00000894	dab-1	DAB (Drosophila disabled) homolog
176	WBGene00008549	din-1	DAF-12 Interacting Protein
177	WBGene00017773	dct-6	DAF-16/FOXO Controlled, germline Tumor affecting
178	WBGene00001008	dlk-1	DAP (Death Associated Protein kinase) Like Kinase
179	WBGene00011580	ddx-19	DEAD boX helicase homolog
180	WBGene00000942	deb-1	DEnse Body
181	WBGene00019521	dmd-7	DM (Doublesex/MAB-3) Domain family
182	WBGene00008781	F14B4.3	DNA-directed RNA polymerase
183	WBGene00001026	dnj-8	DNaJ domain (prokaryotic heat shock protein)
184	WBGene00001032	dnj-14	DNaJ domain (prokaryotic heat shock protein)
185	WBGene00001034	dnj-16	DNaJ domain (prokaryotic heat shock protein)
186	WBGene00001025	dnj-7	DNaJ domain (prokaryotic heat shock protein)
187	WBGene00001023	dnj-5	DNaJ domain (prokaryotic heat shock protein)
188	WBGene00001020	dnj-2	DNaJ domain (prokaryotic heat shock protein)
189	WBGene00001043	dnj-25	DNaJ domain (prokaryotic heat shock protein)
190	WBGene00001030	dnj-12	DNaJ domain (prokaryotic heat shock protein)
191	WBGene00001028	dnj-10	DNaJ domain (prokaryotic heat shock protein)
192	WBGene00001019	dnj-1	DNaJ domain (prokaryotic heat shock protein)
193	WBGene00022861	dve-1	DVE (Defective proVEntriculus in Drosophila) homolog
194	WBGene00015927	dyci-1	DYnein Chain, light Intermediate
195	WBGene00001089	dre-1	Daf-12, REdundant with
196	WBGene00000965	dhs-1	DeHydrogenases, Short chain
197	WBGene00009383	F35B12.3	DeHydrogenases, Short chain
198	WBGene00010428	dcn-1	Defective in Cullin Neddylation
199	WBGene00000939	dcr-1	DiCer Related
200	WBGene00001101	dsh-1	DiSHevelled related
201	WBGene00006483	dgk-4	DiacylGlycerol Kinase
202	WBGene00008400	drh-3	Dicer Related Helicase
203	WBGene00001090	drh-1	Dicer Related Helicase
204	WBGene00000995	die-1	Dorsal Intercalation and Elongation defect
205	WBGene00001086	dpy-27	DumPY : shorter than wild-type
206	WBGene00006592	dpy-31	DumPY : shorter than wild-type
207	WBGene00001017	dnc-1	DyNactin Complex component
208	WBGene00016124	dnc-4	DyNactin Complex component
209	WBGene00017103	klo-2	E02H9.5
210	WBGene00008476	E03H4.8	E03H4.8
211	WBGene00017126	E04F6.6	E04F6.6
212	WBGene00001161	efl-1	E2F-like (mammalian transcription factor)
213	WBGene00002297	ect-2	ECT2 (mammalian Rho GEF) homolog
214	WBGene00017143	EEED8.15	EEED8.15
215	WBGene00007772	egrh-1	EGR (Early Growth factor Response factor) Homolog
216	WBGene00001186	egl-18	EGg Laying defective
217	WBGene00001177	egl-8	EGg Laying defective
218	WBGene00001208	egl-44	EGg Laying defective
219	WBGene00001182	egl-13	EGg Laying defective
220	WBGene00001178	egl-9	EGg Laying defective
221	WBGene00001194	egl-27	EGg Laying defective
222	WBGene00001329	epn-1	EPsiN (endocytic protein) homolog
223	WBGene00017687	ets-4	ETS class transcription factor
224	WBGene00001325	eor-2	Egl-1 suppressor/DiO uptake defective/raf enhancer
225	WBGene00022069	eel-1	Enhancer of EfL-1 mutant phenotype
226	WBGene00001214	ego-1	Enhancer of Glp-One (glp-1)
227	WBGene00007030	epc-1	Enhancer of PolyComb-like
228	WBGene00001158	ech-9	Enoyl-CoA Hydratase
229	WBGene00001224	ehs-1	Eps15 (endocytosis protein) Homologous Sequence
230	WBGene00001250	elt-2	Erythroid-Like Transcription factor family
231	WBGene00001226	eif-3.C	Eukaryotic Initiation Factor
232	WBGene00013223	efa-6	Exchange Factor for Arf
233	WBGene00001333	erm-1	Ezrin/Radixin/Moesin
234	WBGene00007453	fbxa-98	F-box A protein
235	WBGene00008502	skih-2	F01G4.3
236	WBGene00008515	F02C12.1	F02C12.1
237	WBGene00008555	F07C6.4	F07C6.4
238	WBGene00008567	F08A8.4	F08A8.4
239	WBGene00008571	F08B12.1	F08B12.1
240	WBGene00017269	F08F8.4	F08F8.4
241	WBGene00008601	F09A5.4	F09A5.4
242	WBGene00008622	F09C8.2	F09C8.2
243	WBGene00017302	F09F7.5	F09F7.5
244	WBGene00017310	F09G2.1	F09G2.1
245	WBGene00008648	F10D11.2	F10D11.2
246	WBGene00017398	F12B6.2	F12B6.2
247	WBGene00008720	F12F6.1	F12F6.1
248	WBGene00017419	F13B9.1	F13B9.1
249	WBGene00017423	F13C5.2	F13C5.2
250	WBGene00017430	F13H6.1	F13H6.1
251	WBGene00017435	F13H8.2	F13H8.2
252	WBGene00008784	F14B6.3	F14B6.3
253	WBGene00017447	F14B8.5	F14B8.5
254	WBGene00017467	F14F9.4	F14F9.4
255	WBGene00017484	F15E6.3	F15E6.3
256	WBGene00008876	F16A11.1	F16A11.1
257	WBGene00008923	F17C11.12	F17C11.12
258	WBGene00017547	F18A1.6	F18A1.6
259	WBGene00017582	F18G5.6	F18G5.6
260	WBGene00008940	F18H3.4	F18H3.4
261	WBGene00008999	F21A10.2	F21A10.2
262	WBGene00009008	F21D5.3	F21D5.3
263	WBGene00009012	F21D5.7	F21D5.7
264	WBGene00009023	F21G4.1	F21G4.1
265	WBGene00017760	F23H11.4	F23H11.4
266	WBGene00009103	F25B3.6	F25B3.6
267	WBGene00017766	F25B4.2	F25B4.2
268	WBGene00017782	F25E5.1	F25E5.1
269	WBGene00017800	F25G6.9	F25G6.9
270	WBGene00009116	snx-27	F25H2.2
271	WBGene00017834	F26F12.3	F26F12.3
272	WBGene00017828	F26F4.6	F26F4.6
273	WBGene00005011	F26F4.8	F26F4.8
274	WBGene00017829	F26F4.9	F26F4.9
275	WBGene00017837	F26G1.1	F26G1.1
276	WBGene00017882	F28B3.1	F28B3.1
277	WBGene00009211	wdr-46	F28D1.1
278	WBGene00017920	jmjd-1.2	F29B9.2
279	WBGene00009262	F30A10.3	F30A10.3
280	WBGene00017967	ada-2	F32A5.1
281	WBGene00009319	mccc-1	F32B6.2
282	WBGene00018017	F33G12.5	F33G12.5
283	WBGene00009365	F33H1.4	F33H1.4
284	WBGene00009374	F34D10.4	F34D10.4
285	WBGene00009380	F34H10.3	F34H10.3
286	WBGene00009432	F35E12.8	F35E12.8
287	WBGene00009435	F35G2.1	F35G2.1
288	WBGene00009460	F36A2.13	F36A2.13
289	WBGene00018090	F36D4.5	F36D4.5
290	WBGene00009508	F37D6.2	F37D6.2
291	WBGene00009521	F38A1.8	F38A1.8
292	WBGene00009587	mig-38	F40F11.2
293	WBGene00044916	F40F8.11	F40F8.11
294	WBGene00018316	F41H10.3	F41H10.3
295	WBGene00018350	ttm-4	F42C5.10
296	WBGene00018349	F42C5.9	F42C5.9
297	WBGene00009672	F43G9.12	F43G9.12
298	WBGene00009678	magu-4	F44D12.1
299	WBGene00009686	ent-4	F44D12.9
300	WBGene00018423	F44E2.10	F44E2.10
301	WBGene00018482	F45F2.10	F45F2.10
302	WBGene00009744	hpo-35	F45H11.3
303	WBGene00018604	uggt-1	F48E3.3
304	WBGene00009886	F49E2.2	F49E2.2
305	WBGene00009888	F49E2.5	F49E2.5
306	WBGene00018645	F49F1.5	F49F1.5
307	WBGene00018700	F52E1.13	F52E1.13
308	WBGene00018710	F52G3.1	F52G3.1
309	WBGene00018717	F52H2.5	F52H2.5
310	WBGene00018731	F53A9.8	F53A9.8
311	WBGene00009957	F53B2.8	F53B2.8
312	WBGene00009974	F53C11.4	F53C11.4
313	WBGene00009996	F53F4.14	F53F4.14
314	WBGene00010012	saeg-1	F53H10.2
315	WBGene00018830	F54E7.8	F54E7.8
316	WBGene00018864	F55A12.5	F55A12.5
317	WBGene00018860	F55A4.8	F55A4.8
318	WBGene00018869	F55C12.1	F55C12.1
319	WBGene00018872	F55C12.5	F55C12.5
320	WBGene00010113	F55D12.5	F55D12.5
321	WBGene00018898	F55F10.1	F55F10.1
322	WBGene00018953	F56C9.10	F56C9.10
323	WBGene00019006	F57B10.9	F57B10.9
324	WBGene00019017	F57F4.4	F57F4.4
325	WBGene00010221	F57G12.1	F57G12.1
326	WBGene00010280	F58G11.2	F58G11.2
327	WBGene00019087	F59A6.5	F59A6.5
328	WBGene00010328	F59C6.11	F59C6.11
329	WBGene00019130	F59H5.1	F59H5.1
330	WBGene00001394	fat-2	FATty acid desaturase
331	WBGene00001411	fem-1	FEMinization of XX and XO animals
332	WBGene00001413	fem-3	FEMinization of XX and XO animals
333	WBGene00001496	frm-10	FERM domain (protein4.1-ezrin-radixin-moesin) family
334	WBGene00001489	frm-2	FERM domain (protein4.1-ezrin-radixin-moesin) family
335	WBGene00001493	frm-7	FERM domain (protein4.1-ezrin-radixin-moesin) family
336	WBGene00001443	fli-1	FLI-I (Drosophila flightless) homolog
337	WBGene00016138	flh-2	FLYWCH zinc finger transcription factor homolog
338	WBGene00018998	flap-1	FLi1-Associated Protein homolog
339	WBGene00001508	fut-8	FUcosyl Transferase
340	WBGene00001505	fut-1	FUcosyl Transferase
341	WBGene00001509	fzo-1	FZO (Fzo mitochondrial fusion protein) related
342	WBGene00009342	fasn-1	Fatty Acid SyNthase
343	WBGene00001441	fkh-9	ForKHead transcription factor family
344	WBGene00001680	gpb-2	G Protein, Beta subunit
345	WBGene00001708	grk-1	G-protein-coupled Receptor Kinase
346	WBGene00013981	ZK507.6	G2/mitotic-specific cyclin-A1
347	WBGene00001581	gfi-1	GEI-4(Four) Interacting protein
348	WBGene00001584	nrde-4	GEI-4(Four) Interacting protein
349	WBGene00001582	gfi-2	GEI-4(Four) Interacting protein
350	WBGene00001574	gei-17	GEX Interacting protein
351	WBGene00001565	gei-8	GEX Interacting protein
352	WBGene00001561	gei-4	GEX Interacting protein
353	WBGene00001560	gei-3	GEX Interacting protein
354	WBGene00001568	gei-11	GEX Interacting protein
355	WBGene00018878	glit-1	GLIoTactin (Drosophila neuroligin-like) homolog
356	WBGene00001630	gly-5	GLYcosylation related
357	WBGene00012934	gly-9	GLYcosylation related
358	WBGene00001638	gly-13	GLYcosylation related
359	WBGene00001635	gly-10	GLYcosylation related
360	WBGene00001589	gip-1	Gamma-tubulin Interacting Protein
361	WBGene00001526	gck-1	Germinal Center Kinase family
362	WBGene00020082	R57.1	Glutamate carboxypeptidase 2 homolog
363	WBGene00008800	F14E5.2	Golgi apparatus protein 1 homolog
364	WBGene00020131	gcy-28	Guanylyl CYclase
365	WBGene00017195	glo-4	Gut granule LOss
366	WBGene00001580	gex-3	Gut on EXterior
367	WBGene00001579	gex-2	Gut on EXterior
368	WBGene00010811	hmit-1.3	H(+)MyoInositol coTransporter
369	WBGene00010356	H03A11.1	H03A11.1
370	WBGene00010357	H03A11.2	H03A11.2
371	WBGene00010409	H21P03.2	H21P03.2
372	WBGene00019237	H24G06.1	H24G06.1
373	WBGene00019270	H41C03.3	H41C03.3
374	WBGene00019273	H43E16.1	H43E16.1
375	WBGene00001819	haf-9	HAlF transporter (PGP related)
376	WBGene00001812	haf-2	HAlF transporter (PGP related)
377	WBGene00015767	hex-2	HEXosaminidase
378	WBGene00012663	hex-3	HEXosaminidase
379	WBGene00001972	hmg-1.2	HMG
380	WBGene00002026	hsp-70	Heat Shock Protein
381	WBGene00002038	hum-5	Heavy chain, Unconventional Myosin
382	WBGene00002036	hum-2	Heavy chain, Unconventional Myosin
383	WBGene00002039	hum-6	Heavy chain, Unconventional Myosin
384	WBGene00001949	hlh-2	Helix Loop Helix
385	WBGene00002029	hst-2	Heparan SulphoTransferase
386	WBGene00002028	hst-1	Heparan SulphoTransferase
387	WBGene00001869	him-10	High Incidence of Males (increased X chromosome loss)
388	WBGene00001844	hid-1	High temperature-Induced Dauer formation
389	WBGene00001837	hda-4	Histone DeAcetylase
390	WBGene00001830	hcp-2	HoloCentric chromosome binding Protein
391	WBGene00001829	hcp-1	HoloCentric chromosome binding Protein
392	WBGene00000443	ceh-20	Homeobox
393	WBGene00000459	ceh-38	Homeobox
394	WBGene00001994	hpk-1	Homeodomain interacting Protein Kinase
395	WBGene00002044	hyl-2	Homolog of Yeast Longevity gene
396	WBGene00001978	hmp-1	HuMPback (dorsal lumps)
397	WBGene00022717	hipr-1	Huntingtin Interacting Protein Related
398	WBGene00002137	inx-15	INneXin
399	WBGene00002124	inx-2	INneXin
400	WBGene00002081	ina-1	INtegrin Alpha
401	WBGene00008848	inft-2	INverted Formin/formin Three-related
402	WBGene00002147	ire-1	IRE1 kinase related
403	WBGene00011299	ikke-1	Inhibitor of NFKappaB Kinase Epsilon subunit homolog
404	WBGene00002173	itr-1	Inositol Triphosphate Receptor
405	WBGene00002054	ifb-2	Intermediate Filament, B
406	WBGene00002058	ifd-2	Intermediate Filament, D
407	WBGene00002057	ifd-1	Intermediate Filament, D
408	WBGene00016378	imp-3	IntraMembrane Protease (IMPAS) family
409	WBGene00002070	ile-1	Intracellular LEctin
410	WBGene00012005	jun-1	JUN transcription factor homolog
411	WBGene00020821	T26A5.5	JmjC domain-containing histone demethylation protein 1
412	WBGene00010465	K01D12.6	K01D12.6
413	WBGene00010500	K02B12.7	K02B12.7
414	WBGene00019351	lron-7	K03A1.2
415	WBGene00010524	K03B8.6	K03B8.6
416	WBGene00019365	K03E6.7	K03E6.7
417	WBGene00010550	K04B12.2	K04B12.2
418	WBGene00019399	K04F10.7	K04F10.7
419	WBGene00010565	K04G2.6	K04G2.6
420	WBGene00019466	tos-1	K07B1.6
421	WBGene00019490	K07E3.1	K07E3.1
422	WBGene00010658	K08D8.4	K08D8.4
423	WBGene00010724	K09E9.1	K09E9.1
424	WBGene00019592	K09F6.9	K09F6.9
425	WBGene00010727	K09G1.1	K09G1.1
426	WBGene00019612	K10B3.6	K10B3.6
427	WBGene00019657	K11G12.6	K11G12.6
428	WBGene00002185	kel-3	KELch-repeat containing protein
429	WBGene00004130	ketn-1	KETtiN (Drosophila actin-binding) homolog
430	WBGene00015557	C06G4.1	KH domain-containing protein C06G4.1
431	WBGene00016977	C56G2.1	KH domain-containing protein C56G2.1
432	WBGene00002232	kpc-1	Kex-2 Proprotein Convertase family
433	WBGene00002239	ksr-1	Kinase Suppressor of activated Ras
434	WBGene00002187	kgb-1	Kinase, GLH-Binding
435	WBGene00002217	klp-4	Kinesin-Like Protein
436	WBGene00002231	knl-1	Kinetochore NuLl
437	WBGene00019432	knl-2	Kinetochore NuLl
438	WBGene00016913	lam-2	LAMinin related. See also lmb-
439	WBGene00004147	larp-5	LARP (RNA binding La related protein) homolog
440	WBGene00002251	lat-1	LATrophilin receptor
441	WBGene00002276	lem-3	LEM domain protein
442	WBGene00010279	letm-1	LETM1 (Leucine zipper, EF-hand, TransMembrane mitochondrial protein) homolog
443	WBGene00002295	let-19	LEThal
444	WBGene00002717	let-526	LEThal
445	WBGene00002845	let-711	LEThal
446	WBGene00002915	let-805	LEThal
447	WBGene00002335	let-60	LEThal
448	WBGene00002783	let-607	LEThal
449	WBGene00002694	let-502	LEThal
450	WBGene00002632	let-413	LEThal
451	WBGene00002957	let-858	LEThal
452	WBGene00002299	let-23	LEThal
453	WBGene00002881	let-756	LEThal
454	WBGene00002985	lig-1	LIGase
455	WBGene00018367	F42H10.3	LIM and SH3 domain protein F42H10.3
456	WBGene00002261	ldb-1	LIM domain Binding Protein
457	WBGene00019877	R05D3.2	LIMR family protein R05D3.2
458	WBGene00003093	lys-4	LYSozyme
459	WBGene00003085	lst-3	Lateral Signaling Target
460	WBGene00045419	lsy-12	Laterally SYmmetric (defective in lateral asymmetry)
461	WBGene00002979	lfe-2	Let-23 Fertility effector/regulator
462	WBGene00003062	lpd-6	LiPid Depleted
463	WBGene00008682	lex-1	Lin-48 EXpression abnormal
464	WBGene00003048	lit-1	Loss of InTestine
465	WBGene00003071	lrp-1	Low-density lipoprotein Receptor Related
466	WBGene00015492	lnp-1	LuNaPark (membrane protein) homolog
467	WBGene00010806	M01E5.3	M01E5.3
468	WBGene00019733	M02E1.1	M02E1.1
469	WBGene00019737	M02F4.3	M02F4.3
470	WBGene00010879	M05D6.6	M05D6.6
471	WBGene00010913	M110.3	M110.3
472	WBGene00010935	M163.1	M163.1
473	WBGene00010899	M28.8	M28.8
474	WBGene00010908	M88.5	M88.5
475	WBGene00003160	mdf-1	MAD (yeast Mitosis Arrest DeFicient) related
476	WBGene00003402	mpk-2	MAP Kinase
477	WBGene00011304	mnk-1	MAP kinase iNtegrating Kinase (MNK) homolog
478	WBGene00010406	math-33	MATH (meprin-associated Traf homology) domain containing
479	WBGene00016555	math-20	MATH (meprin-associated Traf homology) domain containing
480	WBGene00003136	mau-2	MAternally affected Uncoordination
481	WBGene00011259	miz-1	MIZ-type zinc finger transcription factor
482	WBGene00003367	mix-1	MItosis and X associated
483	WBGene00019827	mop-25.1	MO25 (MOuse embryo scaffolding Protein) homolog
484	WBGene00003476	mtm-3	MTM (myotubularin) family
485	WBGene00003475	mtm-1	MTM (myotubularin) family
486	WBGene00011323	mut-15	MUTator
487	WBGene00003497	mup-4	MUscle Positioning
488	WBGene00007029	mys-1	MYST family histone acetyltransferase-like
489	WBGene00008258	mans-2	Mannosyl-oligosaccharide 1,2-alpha-mannosidase C52E4.5
490	WBGene00003393	mog-5	Masculinisation Of Germline
491	WBGene00003389	mog-1	Masculinisation Of Germline
492	WBGene00003196	mel-11	Maternal Effect Lethal
493	WBGene00003209	mel-26	Maternal Effect Lethal
494	WBGene00003222	mes-4	Maternal Effect Sterile
495	WBGene00007023	mdt-27	MeDiaTor
496	WBGene00003473	mtl-1	MeTaLlothionein
497	WBGene00007680	maa-1	Membrane Associated Acyl-CoA binding protein
498	WBGene00003153	mca-3	Membrane Calcium ATPase
499	WBGene00014202	mmcm-1	MethylMalonylCoA Mutase homolog
500	WBGene00003150	mbk-2	MiniBrain Kinase (Drosophila) homolog
501	WBGene00003149	mbk-1	MiniBrain Kinase (Drosophila) homolog
502	WBGene00003124	mai-1	Mitochondrial ATPase Inhibitor family
503	WBGene00012204	mfn-1	Mitoferrin
504	WBGene00003218	mep-1	Mog interacting, Ectopic P granules
505	WBGene00003144	max-2	Motor AXon guidance
506	WBGene00003423	msi-1	MuSashI (fly neural) family
507	WBGene00003411	mrp-5	Multidrug Resistance Protein family
508	WBGene00003407	mrp-1	Multidrug Resistance Protein family
509	WBGene00003413	mrp-7	Multidrug Resistance Protein family
510	WBGene00003409	mrp-3	Multidrug Resistance Protein family
511	WBGene00003229	mex-3	Muscle EXcess
512	WBGene00003378	mml-1	Myc and Mondo-Like
513	WBGene00006437	mrck-1	Myotonic dystrophy-Related, Cdc42-binding Kinase homolog
514	WBGene00003518	nac-2	NADC (Na+-coupled dicarboxylate transporter) family
515	WBGene00009919	F52A8.6	NF-kappa-B inhibitor-interacting Ras-like protein
516	WBGene00003592	nfi-1	NFI (Nuclear Factor I) family
517	WBGene00003738	nid-1	NIDogen (basement membrane protein
518	WBGene00003827	ntl-4	NOT-Like (yeast CCR4/NOT complex component)
519	WBGene00003561	ncr-1	NPC1 (human Niemann Pick C disease) Related
520	WBGene00003818	nsf-1	NSF (N-ethylmaleimide sensitive secretion factor) homolog
521	WBGene00003836	nxt-1	NTF2-related ExporT protein
522	WBGene00009674	nucb-1	NUCleoBindin homolog
523	WBGene00003830	num-1	NUMb related
524	WBGene00012543	nkcc-1	Na-K-Cl Cotransporter homolog
525	WBGene00003568	ncx-3	Na/Ca eXchangers
526	WBGene00003730	nhx-2	Na/H eXchanger
527	WBGene00003786	npa-1	Nematode Polyprotein Allergen related
528	WBGene00003593	nfm-1	NeuroFibroMatosis homolog
529	WBGene00003564	ncs-2	Neuronal Calcium Sensor family
530	WBGene00010700	nipi-3	No Induction of Peptide after Drechmeria Infection
531	WBGene00003776	nmy-1	Non-muscle MYosin
532	WBGene00003627	nhr-34	Nuclear Hormone Receptor family
533	WBGene00003613	nhr-14	Nuclear Hormone Receptor family
534	WBGene00003609	nhr-10	Nuclear Hormone Receptor family
535	WBGene00003630	nhr-40	Nuclear Hormone Receptor family
536	WBGene00003624	nhr-28	Nuclear Hormone Receptor family
537	WBGene00003622	nhr-23	Nuclear Hormone Receptor family
538	WBGene00003636	nhr-46	Nuclear Hormone Receptor family
539	WBGene00003628	nhr-35	Nuclear Hormone Receptor family
540	WBGene00003619	nhr-20	Nuclear Hormone Receptor family
541	WBGene00003728	nhr-138	Nuclear Hormone Receptor family
542	WBGene00003656	nhr-66	Nuclear Hormone Receptor family
543	WBGene00003638	nhr-48	Nuclear Hormone Receptor family
544	WBGene00003720	nhr-130	Nuclear Hormone Receptor family
545	WBGene00003639	nhr-49	Nuclear Hormone Receptor family
546	WBGene00003621	nhr-22	Nuclear Hormone Receptor family
547	WBGene00003661	nhr-71	Nuclear Hormone Receptor family
548	WBGene00019117	nhr-144	Nuclear Hormone Receptor family
549	WBGene00003625	nhr-31	Nuclear Hormone Receptor family
550	WBGene00003601	nhr-2	Nuclear Hormone Receptor family
551	WBGene00003618	nhr-19	Nuclear Hormone Receptor family
552	WBGene00003794	npp-8	Nuclear Pore complex Protein
553	WBGene00003793	npp-7	Nuclear Pore complex Protein
554	WBGene00003798	npp-12	Nuclear Pore complex Protein
555	WBGene00003834	nxf-1	Nuclear eXport Factor
556	WBGene00008602	oac-14	O-ACyltransferase homolog
557	WBGene00017449	otpl-3	OToPetrin-Like
558	WBGene00012930	obr-1	Oxysterol Binding protein (OSBP) Related
559	WBGene00016331	obr-4	Oxysterol Binding protein (OSBP) Related
560	WBGene00004000	pgp-6	P-GlycoProtein related
561	WBGene00003996	pgp-2	P-GlycoProtein related
562	WBGene00003995	pgp-1	P-GlycoProtein related
563	WBGene00003997	pgp-3	P-GlycoProtein related
564	WBGene00003915	pan-1	P-granule Associated Novel protein
565	WBGene00006443	pak-2	P21-Activated Kinase family
566	WBGene00021636	pcaf-1	P300/CBP Associated Factor homolog
567	WBGene00018827	pst-2	PAPS (adenosine 3'-phosphate 5'-phosphosulfate) Transporter
568	WBGene00003905	pad-1	PAtterning Defective
569	WBGene00003961	pct-1	PCTAIRE class cell cycle kinase
570	WBGene00019803	PDB1.1	PDB1.1
571	WBGene00004254	pxf-1	PDZ eXchange Factor
572	WBGene00017137	pink-1	PINK (PTEN-induced kinase) homolog
573	WBGene00004087	ppk-1	PIP Kinase
574	WBGene00004089	ppk-3	PIP Kinase
575	WBGene00010776	pix-1	PIX (PAK (p21-activated kinase) Interacting eXchange factor) homolog
576	WBGene00016408	prmt-5	PRotein arginine MethylTransferase
577	WBGene00004245	puf-9	PUF (Pumilio/FBF) domain-containing
578	WBGene00008927	snx-17	PX domain-containing protein F17H10.3
579	WBGene00004259	pyr-1	PYRimidine biosynthesis
580	WBGene00004208	ptc-1	PaTChed family
581	WBGene00004096	pqm-1	ParaQuat (Methylviologen) responsive
582	WBGene00003929	pat-2	Paralysed Arrest at Two-fold
583	WBGene00018891	F55F8.3	Periodic tryptophan protein 2 homolog
584	WBGene00004058	pmp-1	Peroxisomal Membrane Protein related
585	WBGene00020114	pde-4	PhosphoDiEsterase
586	WBGene00011146	pde-2	PhosphoDiEsterase
587	WBGene00004038	plc-3	PhosphoLipase C
588	WBGene00004039	plc-4	PhosphoLipase C
589	WBGene00004182	prk-1	Pim (mammalian oncogene) Related Kinase
590	WBGene00004053	pme-5	Poly(ADP-ribose) Metabolism Enzyme
591	WBGene00019628	pup-2	Poly(U) Polymerase
592	WBGene00012528	pap-1	Poly-A Polymerase
593	WBGene00003903	pab-2	PolyA Binding protein
594	WBGene00004095	pqe-1	PolyQ (poly glutamine tract) toxicity Enhancer
595	WBGene00010629	K07C5.6	Pre-mRNA-splicing factor SLU7
596	WBGene00004131	pqn-44	Prion-like-(Q/N-rich)-domain-bearing protein
597	WBGene00004121	pqn-34	Prion-like-(Q/N-rich)-domain-bearing protein
598	WBGene00004119	pqn-31	Prion-like-(Q/N-rich)-domain-bearing protein
599	WBGene00004152	pqn-70	Prion-like-(Q/N-rich)-domain-bearing protein
600	WBGene00004108	pqn-18	Prion-like-(Q/N-rich)-domain-bearing protein
601	WBGene00004166	pqn-85	Prion-like-(Q/N-rich)-domain-bearing protein
602	WBGene00014098	ZK836.2	Probable 2-oxoglutarate dehydrogenase E1 component DHKTD1 homolog, mitochondrial
603	WBGene00018270	F41C3.4	Probable Golgi transport protein 1
604	WBGene00022046	Y66H1A.4	Probable H/ACA ribonucleoprotein complex subunit 1-like protein
605	WBGene00007514	catp-8	Probable cation-transporting ATPase C10C6.6
606	WBGene00009542	F38E11.5	Probable coatomer subunit beta'
607	WBGene00009246	F29C12.4	Probable elongation factor G, mitochondrial
608	WBGene00012031	T25G3.4	Probable glycerol-3-phosphate dehydrogenase, mitochondrial
609	WBGene00014013	ZK632.4	Probable mannose-6-phosphate isomerase
610	WBGene00010988	metr-1	Probable methionine synthase
611	WBGene00020383	T09B4.9	Probable mitochondrial import inner membrane translocase subunit tim-44
612	WBGene00015754	C14B9.8	Probable phosphorylase b kinase regulatory subunit alpha
613	WBGene00009177	F26H9.5	Probable phosphoserine aminotransferase
614	WBGene00010097	F55C5.8	Probable signal recognition particle 68 kDa protein
615	WBGene00010037	F54C8.4	Probable tyrosine-protein phosphatase F54C8.4
616	WBGene00017286	F09E5.8	Proline synthetase co-transcribed bacterial homolog protein
617	WBGene00003958	pcp-3	Prolyl Carboxy Peptidase like
618	WBGene00019627	K10D2.1	Protein HIRA homolog; Molybdenum cofactor synthesis protein 2A
619	WBGene00004034	pkc-3	Protein Kinase C
620	WBGene00004032	pkc-1	Protein Kinase C
621	WBGene00004083	pph-1	Protein PHosphatase
622	WBGene00007554	pptr-2	Protein Phosphatase 2A (Two A) Regulatory subunit
623	WBGene00012348	pptr-1	Protein Phosphatase 2A (Two A) Regulatory subunit
624	WBGene00008878	ppfr-1	Protein Phosphatase Four Regulatory subunit
625	WBGene00011071	R06F6.8	Protein RIC1 homolog
626	WBGene00008686	F11A10.5	Protein ST7 homolog
627	WBGene00004215	ptp-3	Protein Tyrosine Phosphatase
628	WBGene00017138	EEED8.10	Putative RNA-binding protein EEED8.10
629	WBGene00017241	pcyt-1	Putative choline-phosphate cytidylyltransferase
630	WBGene00015522	C06E1.7	Putative glycosyltransferase C06E1.7
631	WBGene00018420	F44E2.7	Putative zinc finger protein F44E2.7
632	WBGene00004310	ras-1	R-RAS related
633	WBGene00010985	R03A10.5	R03A10.5
634	WBGene00019864	ceh-93	R04A9.5
635	WBGene00019871	R04E5.8	R04E5.8
636	WBGene00011035	snrp-27	R05D11.7
637	WBGene00019902	R05G6.10	R05G6.10
638	WBGene00019907	R05H11.1	R05H11.1
639	WBGene00019959	R08E3.3	R08E3.3
640	WBGene00011182	R09H10.5	R09H10.5
641	WBGene00011198	R10E4.1	R10E4.1
642	WBGene00011207	R10E8.1	R10E8.1
643	WBGene00011239	R11A8.5	R11A8.5
644	WBGene00020030	R12E2.1	R12E2.1
645	WBGene00020102	R148.3	R148.3
646	WBGene00011302	R166.2	R166.2
647	WBGene00011282	R74.8	R74.8
648	WBGene00011283	R90.1	R90.1
649	WBGene00004268	rab-5	RAB family
650	WBGene00017161	rabn-5	RABaptiN (rab effector)
651	WBGene00004298	rad-54	RADiation sensitivity abnormal/yeast RAD-related
652	WBGene00004296	rad-50	RADiation sensitivity abnormal/yeast RAD-related
653	WBGene00004319	rbr-2	RB (Retinoblastoma Binding protein) Related
654	WBGene00004315	rbd-1	RBD (RNA binding domain) protein
655	WBGene00004337	rfc-1	RFC (DNA replication factor) family
656	WBGene00016140	rpb-2	RNA Polymerase II (B) subunit
657	WBGene00004682	rsd-3	RNAi Spreading Defective (see also sid)
658	WBGene00004681	rsd-2	RNAi Spreading Defective (see also sid)
659	WBGene00004383	rnh-2	RNase H
660	WBGene00004405	rop-1	RO (Ro) ribonucleoProtein family
661	WBGene00008311	rskn-2	RSK-pNinety (RSK-p90 kinase) homolog
662	WBGene00007167	rbg-3	RaB GAP related
663	WBGene00017891	rgl-1	Ral GDS-Like
664	WBGene00004378	rme-8	Receptor Mediated Endocytosis
665	WBGene00004375	rme-4	Receptor Mediated Endocytosis
666	WBGene00017546	rpa-1	Replication Protein A homolog
667	WBGene00008151	C47E12.7	Ribosomal RNA processing protein 1 homolog
668	WBGene00007008	rfp-1	Ring Finger Protein, UBC associated
669	WBGene00004758	sek-1	SAPK/ERK kinase
670	WBGene00018474	scpl-2	SCP(Small C-terminal domain Phosphatase)-Like phosphatase
671	WBGene00021629	scpl-3	SCP(Small C-terminal domain Phosphatase)-Like phosphatase
672	WBGene00004782	set-2	SET (trithorax/polycomb) domain containing
673	WBGene00008206	set-6	SET (trithorax/polycomb) domain containing
674	WBGene00011729	set-16	SET (trithorax/polycomb) domain containing
675	WBGene00004117	sin-3	SIN3 (yeast Switch INdependent) histone deacetylase component homolog
676	WBGene00004809	skr-3	SKp1 Related (ubiquitin ligase complex component)
677	WBGene00011747	sna-2	SM Y trans-splicing-associated snRNA
678	WBGene00004859	sma-5	SMAll
679	WBGene00004857	sma-3	SMAll
680	WBGene00004862	sma-9	SMAll
681	WBGene00004855	sma-1	SMAll
682	WBGene00018285	smk-1	SMEK (Dictyostelium Suppressor of MEK null) homolog
683	WBGene00004949	sox-2	SOX (mammalian SRY box) family
684	WBGene00010790	sodh-1	SOrbitol DeHydrogenase family
685	WBGene00005015	spt-5	SPT transcription factor family
686	WBGene00004951	spc-1	SPeCtrin
687	WBGene00005019	sqv-1	SQuashed Vulva
688	WBGene00005023	sqv-5	SQuashed Vulva
689	WBGene00005025	sqv-7	SQuashed Vulva
690	WBGene00005022	sqv-4	SQuashed Vulva
691	WBGene00004980	spk-1	SR Protein Kinase
692	WBGene00005077	src-1	SRC oncogene related
693	WBGene00004744	scp-1	SREBP Cleavage activating Protein (SCAP) homolog
694	WBGene00018857	stau-1	STAUfen (dsRNA binding protein) homolog
695	WBGene00021910	stim-1	STIM (mammalian STromal Interaction Molecule) homolog
696	WBGene00012259	sulp-7	SULfate Permease family
697	WBGene00006324	sup-17	SUPpressor
698	WBGene00006307	suf-1	SUppressor-of-Forked (Drosophila) homolog
699	WBGene00006379	sys-1	SYmmetrical Sister cell hermaphrodite gonad defect
700	WBGene00006376	syp-2	SYnaPsis in meiosis abnormal
701	WBGene00006364	syd-2	SYnapse Defective
702	WBGene00004987	spp-2	SaPosin-like Protein family
703	WBGene00004889	smp-1	SeMaPhorin related
704	WBGene00005647	srp-6	SeRPin
705	WBGene00004727	sax-1	Sensory AXon guidance
706	WBGene00004729	sax-3	Sensory AXon guidance
707	WBGene00004732	sax-7	Sensory AXon guidance
708	WBGene00004728	sax-2	Sensory AXon guidance
709	WBGene00016020	sptl-1	Serine Palmitoyl Transferase famiLy
710	WBGene00005655	srr-4	Serpentine Receptor, class R
711	WBGene00004789	sgk-1	Serum- and Glucocorticoid- inducible kinase homolog
712	WBGene00004786	sex-1	Signal Element on X
713	WBGene00006406	srgp-1	Slit-Robo GAP homolog
714	WBGene00004929	soc-2	Suppressor Of Clr
715	WBGene00004739	scd-1	Suppressor of Constitutive Dauer formation
716	WBGene00004829	sli-1	Suppressor of LIneage defect
717	WBGene00012973	spat-2	Suppressor of PAr-Two defect
718	WBGene00010198	spat-1	Suppressor of PAr-Two defect
719	WBGene00020496	spat-3	Suppressor of PAr-Two defect
720	WBGene00005007	spr-2	Suppressor of PResenilin defect
721	WBGene00005009	spr-4	Suppressor of PResenilin defect
722	WBGene00005006	spr-1	Suppressor of PResenilin defect
723	WBGene00004946	sop-3	Suppressor of Pal-1
724	WBGene00004879	smg-1	Suppressor with Morphological effect on Genitalia
725	WBGene00004759	sel-1	Suppressor/Enhancer of Lin-12
726	WBGene00004762	sel-5	Suppressor/Enhancer of Lin-12
727	WBGene00004767	sel-10	Suppressor/Enhancer of Lin-12
728	WBGene00004925	snt-5	SyNapTotagmin
729	WBGene00004979	sph-1	SyaptoPHysin
730	WBGene00006580	tlp-1	T lineage defect, LePtoderan tail
731	WBGene00011311	T01B7.5	T01B7.5
732	WBGene00044025	T01G1.4	T01G1.4
733	WBGene00011348	T01H3.2	T01H3.2
734	WBGene00011404	T03F7.7	T03F7.7
735	WBGene00020208	T04C4.1	T04C4.1
736	WBGene00011441	T04F8.2	T04F8.2
737	WBGene00011444	T04F8.6	T04F8.6
738	WBGene00020234	T05A12.3	T05A12.3
739	WBGene00020251	camt-1	T05C1.4
740	WBGene00011480	T05E11.3	T05E11.3
741	WBGene00002027	hsr-9	T05F1.6
742	WBGene00020274	T05H4.11	T05H4.11
743	WBGene00020280	T06A1.5	T06A1.5
744	WBGene00011532	chaf-1	T06D10.2
745	WBGene00011576	T07C12.12	T07C12.12
746	WBGene00020315	T07E3.4	T07E3.4
747	WBGene00011589	T07F10.3	T07F10.3
748	WBGene00011629	T08G11.1	T08G11.1
749	WBGene00020379	T09B4.5	T09B4.5
750	WBGene00011662	T09F3.2	T09F3.2
751	WBGene00020398	T10B11.2	T10B11.2
752	WBGene00020404	T10B11.8	T10B11.8
753	WBGene00011713	T11F9.12	T11F9.12
754	WBGene00011738	T12G3.2	T12G3.2
755	WBGene00011742	T12G3.7	T12G3.7
756	WBGene00020481	T13C2.6	T13C2.6
757	WBGene00011746	T13F2.6	T13F2.6
758	WBGene00020504	svh-2	T14E8.1
759	WBGene00011771	T14G8.3	T14G8.3
760	WBGene00011800	T16G1.6	T16G1.6
761	WBGene00011802	T16G1.9	T16G1.9
762	WBGene00020553	T19A5.1	T19A5.1
763	WBGene00011827	T19A6.1	T19A6.1
764	WBGene00011834	T19B10.6	T19B10.6
765	WBGene00020577	T19D12.2	T19D12.2
766	WBGene00020579	T19D12.4	T19D12.4
767	WBGene00011857	T20D3.3	T20D3.3
768	WBGene00011858	T20D3.5	T20D3.5
769	WBGene00011864	T20F10.2	T20F10.2
770	WBGene00011885	T21B10.3	T21B10.3
771	WBGene00020719	T23B12.4	T23B12.4
772	WBGene00020721	T23B12.6	T23B12.6
773	WBGene00011977	T24B8.3	T24B8.3
774	WBGene00011978	T24B8.4	T24B8.4
775	WBGene00011985	T24D1.2	T24D1.2
776	WBGene00011995	T24F1.3	T24F1.3
777	WBGene00012030	T25G3.3	T25G3.3
778	WBGene00020824	T26A8.1	T26A8.1
779	WBGene00020827	T26A8.4	T26A8.4
780	WBGene00012033	T26C5.3	T26C5.3
781	WBGene00012037	T26E3.4	T26E3.4
782	WBGene00020838	T27A3.1	T27A3.1
783	WBGene00012136	T28F4.1	T28F4.1
784	WBGene00006382	taf-1	TAF (TBP-associated transcription factor) family
785	WBGene00044061	tbc-12	TBC (Tre-2/Bub2/Cdc16) domain family
786	WBGene00015410	tbc-6	TBC (Tre-2/Bub2/Cdc16) domain family
787	WBGene00012894	tbc-17	TBC (Tre-2/Bub2/Cdc16) domain family
788	WBGene00009322	tbc-3	TBC (Tre-2/Bub2/Cdc16) domain family
789	WBGene00012868	tbc-9	TBC (Tre-2/Bub2/Cdc16) domain family
790	WBGene00016352	tbck-1	TBC Kinase homolog
791	WBGene00006575	tir-1	TIR (Toll and Interleukin 1 Receptor) domain protein
792	WBGene00017298	toca-1	TOCA (Transducer Of Cdc42-dependent Actin assembly) homolog
793	WBGene00006595	top-1	TOPoisomerase
794	WBGene00018740	tra-4	TRAnsformer : XX animals transformed into males
795	WBGene00006606	tra-3	TRAnsformer : XX animals transformed into males
796	WBGene00006607	tre-1	TREhalase
797	WBGene00006613	trm-1	TRNA Methylase
798	WBGene00006510	mtrr-1	Temporarily Assigned Gene name
799	WBGene00006467	magu-2	Temporarily Assigned Gene name
800	WBGene00015217	tes-1	Temporarily Assigned Gene name
801	WBGene00006460	ppm-1	Temporarily Assigned Gene name
802	WBGene00008006	tag-325	Temporarily Assigned Gene name
803	WBGene00006489	zhit-3	Temporarily Assigned Gene name
804	WBGene00007256	tag-298	Temporarily Assigned Gene name
805	WBGene00007048	nfx-1	Temporarily Assigned Gene name
806	WBGene00010867	tag-260	Temporarily Assigned Gene name
807	WBGene00006438	mpz-2	Temporarily Assigned Gene name
808	WBGene00006442	tag-65	Temporarily Assigned Gene name
809	WBGene00044063	tag-231	Temporarily Assigned Gene name
810	WBGene00006415	tag-30	Temporarily Assigned Gene name
811	WBGene00007055	tag-196	Temporarily Assigned Gene name
812	WBGene00006490	tag-144	Temporarily Assigned Gene name
813	WBGene00006447	tag-72	Temporarily Assigned Gene name
814	WBGene00007053	chd-7	Temporarily Assigned Gene name
815	WBGene00006478	tag-131	Temporarily Assigned Gene name
816	WBGene00019487	tag-218	Temporarily Assigned Gene name
817	WBGene00016937	tag-294	Temporarily Assigned Gene name
818	WBGene00013289	tag-273	Temporarily Assigned Gene name
819	WBGene00006627	tsp-1	TetraSPanin family
820	WBGene00023491	tsp-21	TetraSPanin family
821	WBGene00015553	trxr-1	ThioRedoXin Reductase
822	WBGene00015510	C06A6.5	Thioredoxin domain-containing protein C06A6.5
823	WBGene00006579	tlk-1	Tousled-Like Kinase
824	WBGene00012360	tat-3	Transbilayer Amphipath Transporters (subfamily IV P-type ATPase)
825	WBGene00009498	tat-5	Transbilayer Amphipath Transporters (subfamily IV P-type ATPase)
826	WBGene00006602	tps-1	Trehalose 6-Phosphate Synthase
827	WBGene00006588	tnt-3	TropoNin T
828	WBGene00014232	ttll-4	Tubulin Tyrosine Ligase Like
829	WBGene00009632	ttyh-1	TweeTY transmembrane/cell surface protein Homolog
830	WBGene00006720	ubc-25	UBiquitin Conjugating enzyme
831	WBGene00011564	ugt-50	UDP-GlucuronosylTransferase
832	WBGene00013901	ugt-16	UDP-GlucuronosylTransferase
833	WBGene00007650	ugt-23	UDP-GlucuronosylTransferase
834	WBGene00008486	ugt-44	UDP-GlucuronosylTransferase
835	WBGene00006763	unc-26	UNCoordinated
836	WBGene00006770	unc-34	UNCoordinated
837	WBGene00006781	unc-45	UNCoordinated
838	WBGene00006791	unc-57	UNCoordinated
839	WBGene00006808	unc-76	UNCoordinated
840	WBGene00006779	unc-43	UNCoordinated
841	WBGene00006787	unc-52	UNCoordinated
842	WBGene00006760	unc-23	UNCoordinated
843	WBGene00006816	unc-84	UNCoordinated
844	WBGene00006823	unc-94	UNCoordinated
845	WBGene00006755	unc-16	UNCoordinated
846	WBGene00006803	unc-70	UNCoordinated
847	WBGene00006773	unc-37	UNCoordinated
848	WBGene00006757	unc-18	UNCoordinated
849	WBGene00006753	unc-14	UNCoordinated
850	WBGene00006751	unc-11	UNCoordinated
851	WBGene00006768	unc-32	UNCoordinated
852	WBGene00006796	unc-62	UNCoordinated
853	WBGene00018866	nath-10	UPF0202 protein F55A12.8
854	WBGene00008366	tpra-1	UPF0359 membrane protein D1046.5
855	WBGene00016964	C56C10.7	UPF0533 protein C56C10.7
856	WBGene00006734	ufd-2	Ubiquitin Fusion Degradation (yeast UFD homolog)
857	WBGene00019259	H34C03.2	Ubiquitin carboxyl-terminal hydrolase
858	WBGene00011507	T05H10.1	Ubiquitin carboxyl-terminal hydrolase
859	WBGene00006739	ulp-4	Ubiquitin-Like Protease
860	WBGene00007329	C05C10.2	Uncharacterized ATP-dependent helicase C05C10.2
861	WBGene00015346	C02F5.3	Uncharacterized GTP-binding protein C02F5.3
862	WBGene00016317	C32D5.10	Uncharacterized RING finger protein C32D5.10
863	WBGene00016194	C28H8.3	Uncharacterized helicase C28H8.3
864	WBGene00015160	B0361.6	Uncharacterized protein B0361.6
865	WBGene00015206	B0495.7	Uncharacterized protein B0495.7
866	WBGene00007227	C01G6.5	Uncharacterized protein C01G6.5
867	WBGene00015477	attf-4	Uncharacterized protein C05D10.1
868	WBGene00015480	C05D10.4	Uncharacterized protein C05D10.4
869	WBGene00016409	C34E10.8	Uncharacterized protein C34E10.8
870	WBGene00007980	C36E8.1	Uncharacterized protein C36E8.1
871	WBGene00017951	panl-2	Uncharacterized protein F31E3.4
872	WBGene00009482	F36G3.1	Uncharacterized protein F36G3.1
873	WBGene00010040	F54C8.7	Uncharacterized protein F54C8.7
874	WBGene00010047	F54D1.6	Uncharacterized protein F54D1.6
875	WBGene00019458	K06H7.7	Uncharacterized protein K06H7.7
876	WBGene00010796	M01A8.2	Uncharacterized protein M01A8.2
877	WBGene00019882	R05D3.9	Uncharacterized protein R05D3.9
878	WBGene00019943	R07G3.7	Uncharacterized protein R07G3.7
879	WBGene00020095	R144.5	Uncharacterized protein R144.5
880	WBGene00011509	T05H10.4	Uncharacterized protein T05H10.4
881	WBGene00020799	T25D10.1	Uncharacterized protein T25D10.1
882	WBGene00022673	ZK177.8	Uncharacterized protein ZK177.8
883	WBGene00014075	ZK757.4	Uncharacterized protein ZK757.4
884	WBGene00017969	F32A5.3	Uncharacterized serine carboxypeptidase F32A5.3
885	WBGene00016674	C45G9.2	Uncharacterized tRNA-dihydrouridine synthase-like protein C45G9.2
886	WBGene00010697	uda-1	Uridine DiPhosphatase
887	WBGene00006896	ver-3	VEGF (vascular endothelial growth factor) Receptor family
888	WBGene00006923	vhp-1	VH1 dual-specificity phosphatase family
889	WBGene00015691	viln-1	VILliN related
890	WBGene00006914	vha-5	Vacuolar H ATPase
891	WBGene00006876	vab-10	Variable ABnormal morphology
892	WBGene00006874	vab-8	Variable ABnormal morphology
893	WBGene00012206	W02B12.11	W02B12.11
894	WBGene00012239	W04A8.4	W04A8.4
895	WBGene00012243	W04D2.4	W04D2.4
896	WBGene00012245	W04D2.6	W04D2.6
897	WBGene00021048	W05H9.1	W05H9.1
898	WBGene00012319	W07A8.2	W07A8.2
899	WBGene00012339	W07G4.5	W07G4.5
900	WBGene00012362	W09D10.4	W09D10.4
901	WBGene00012369	W09G3.6	W09G3.6
902	WBGene00019953	wapl-1	WAPL (Drosophila Wings APart-Like cohesin interactor)
903	WBGene00006957	wsp-1	WASP (actin cytoskeleton modulator) homolog
904	WBGene00008419	wdr-23	WD Repeat protein
905	WBGene00008402	wdfy-2	WD40 and FYVE domain protein
906	WBGene00006940	wee-1.3	WEE homolog
907	WBGene00007009	wwp-1	WW domain Protein (E3 ubiquitin ligase)
908	WBGene00014218	ZK1098.1	WW domain-containing protein ZK1098.1
909	WBGene00007047	wts-1	WarTS (Drosophila) protein kinase homolog
910	WBGene00020094	wip-1	Wiskott-Aldrich syndrome protein (WASP)-Interacting Protein and gene assignment
911	WBGene00006943	wrm-1	Worm aRMadillo
912	WBGene00006942	wrk-1	Wrapper/Rega-1/Klingon homolog
913	WBGene00013670	hpo-13	Y105E8A.10
914	WBGene00013694	Y106G6A.1	Y106G6A.1
915	WBGene00013695	epg-8	Y106G6A.2
916	WBGene00013716	Y106G6H.1	Y106G6H.1
917	WBGene00022464	Y110A7A.19	Y110A7A.19
918	WBGene00013734	Y111B2A.10	Y111B2A.10
919	WBGene00022471	Y119C1B.5	Y119C1B.5
920	WBGene00022489	Y119D3B.12	Y119D3B.12
921	WBGene00012471	Y17G7B.20	Y17G7B.20
922	WBGene00021202	Y17G9B.5	Y17G9B.5
923	WBGene00012474	attf-6	Y18D10A.1
924	WBGene00021208	Y18H1A.2	Y18H1A.2
925	WBGene00021239	Y20F4.4	Y20F4.4
926	WBGene00012496	Y24F12A.1	Y24F12A.1
927	WBGene00021295	Y25C1A.8	Y25C1A.8
928	WBGene00012531	Y32F6B.1	Y32F6B.1
929	WBGene00021315	Y32H12A.7	Y32H12A.7
930	WBGene00021323	Y34B4A.7	Y34B4A.7
931	WBGene00021324	Y34B4A.8	Y34B4A.8
932	WBGene00044989	Y37A1B.17	Y37A1B.17
933	WBGene00021378	Y37E11B.6	Y37E11B.6
934	WBGene00021394	Y38C1AA.1	Y38C1AA.1
935	WBGene00012650	orc-1	Y39A1A.12
936	WBGene00012664	Y39B6A.1	Y39B6A.1
937	WBGene00021456	Y39F10B.1	Y39F10B.1
938	WBGene00021502	Y40D12A.1	Y40D12A.1
939	WBGene00021507	Y41D4A.5	Y41D4A.5
940	WBGene00021519	Y41D4B.17	Y41D4B.17
941	WBGene00012769	Y41E3.11	Y41E3.11
942	WBGene00021536	Y42H9AR.1	Y42H9AR.1
943	WBGene00021539	Y42H9AR.4	Y42H9AR.4
944	WBGene00012794	Y43E12A.2	Y43E12A.2
945	WBGene00021551	Y44E3A.6	Y44E3A.6
946	WBGene00021559	Y45G5AM.7	Y45G5AM.7
947	WBGene00021628	Y47D9A.1	Y47D9A.1
948	WBGene00021634	rde-10	Y47G6A.4
949	WBGene00021637	Y47G6A.7	Y47G6A.7
950	WBGene00021660	Y48G1A.4	Y48G1A.4
951	WBGene00021702	Y48G9A.9	Y48G9A.9
952	WBGene00021155	Y4C6B.1	Y4C6B.1
953	WBGene00021739	Y50D4A.5	Y50D4A.5
954	WBGene00013080	Y51A2D.13	Y51A2D.13
955	WBGene00021771	Y51F10.10	Y51F10.10
956	WBGene00013137	Y53C10A.6	Y53C10A.6
957	WBGene00021810	phf-15	Y53G8AR.2
958	WBGene00021831	Y54E10A.11	Y54E10A.11
959	WBGene00021840	Y54E10BR.1	Y54E10BR.1
960	WBGene00013197	ttm-5	Y54E5A.1
961	WBGene00021890	Y54G2A.26	Y54G2A.26
962	WBGene00021926	Y55F3AM.9	Y55F3AM.9
963	WBGene00013227	Y56A3A.6	Y56A3A.6
964	WBGene00013228	Y56A3A.7	Y56A3A.7
965	WBGene00013256	Y57A10A.13	Y57A10A.13
966	WBGene00013253	Y57A10A.8	Y57A10A.8
967	WBGene00013340	tcc-1	Y59A8A.3
968	WBGene00022021	Y61A9LA.10	Y61A9LA.10
969	WBGene00022015	Y61A9LA.3	Y61A9LA.3
970	WBGene00022067	Y67D8C.3	Y67D8C.3
971	WBGene00013465	Y67H2A.10	Y67H2A.10
972	WBGene00022119	Y71F9AL.17	Y71F9AL.17
973	WBGene00022148	Y71G12B.8	Y71G12B.8
974	WBGene00000160	apb-1	Y71H2B.10
975	WBGene00022252	Y73B6BL.31	Y73B6BL.31
976	WBGene00013545	Y75B8A.8	Y75B8A.8
977	WBGene00022401	Y97E10AR.6	Y97E10AR.6
978	WBGene00022410	Y97E10C.1	Y97E10C.1
979	WBGene00010842	ymel-1	YME1-Like (Yeast Mitochondrial Escape) AAA protease
980	WBGene00003576	ndc-80	Yeast NDC (nuclear division cycle) homolog
981	WBGene00013857	orc-5	ZC168.3
982	WBGene00022538	ZC190.4	ZC190.4
983	WBGene00022593	ZC328.3	ZC328.3
984	WBGene00013869	ZC373.4	ZC373.4
985	WBGene00013917	ZC504.3	ZC504.3
986	WBGene00022847	ZK1055.6	ZK1055.6
987	WBGene00044396	ZK1290.14	ZK1290.14
988	WBGene00022667	ZK154.5	ZK154.5
989	WBGene00022694	ZK328.4	ZK328.4
990	WBGene00022749	ZK484.3	ZK484.3
991	WBGene00014087	ZK809.5	ZK809.5
992	WBGene00014092	ZK822.5	ZK822.5
993	WBGene00014113	hpo-40	ZK856.12
994	WBGene00014124	ZK863.4	ZK863.4
995	WBGene00014151	ZK930.1	ZK930.1
996	WBGene00006988	zyg-1	ZYGote defective: embryonic lethal
997	WBGene00006996	zyg-11	ZYGote defective: embryonic lethal
998	WBGene00006975	zfp-1	Zinc Finger Protein
999	WBGene00012317	ztf-6	Zinc finger Transcription Factor family
1000	WBGene00011661	ztf-27	Zinc finger Transcription Factor family
1001	WBGene00015274	sup-37	Zinc finger Transcription Factor family
1002	WBGene00006976	zhp-3	Zip (yeast meiotic zipper) Homologous Protein
1003	WBGene00006974	zen-4	Zygotic epidermal ENclosure defective
1004	WBGene00006527	tax-6	abnormal CHEmotaxis
1005	WBGene00000899	daf-3	abnormal DAuer Formation
1006	WBGene00000908	daf-12	abnormal DAuer Formation
1007	WBGene00000900	daf-4	abnormal DAuer Formation
1008	WBGene00000910	daf-14	abnormal DAuer Formation
1009	WBGene00000912	daf-16	abnormal DAuer Formation
1010	WBGene00001262	emb-8	abnormal EMBroygenesis
1011	WBGene00001258	emb-4	abnormal EMBroygenesis
1012	WBGene00001328	epi-1	abnormal EPIthelia
1013	WBGene00002148	gon-14	abnormal GONad development
1014	WBGene00001651	gon-2	abnormal GONad development
1015	WBGene00003870	ooc-5	abnormal OOCyte formation
1016	WBGene00002998	lin-9	abnormal cell LINeage
1017	WBGene00002994	lin-5	abnormal cell LINeage
1018	WBGene00003002	lin-13	abnormal cell LINeage
1019	WBGene00003034	lin-49	abnormal cell LINeage
1020	WBGene00003009	lin-23	abnormal cell LINeage
1021	WBGene00001562	lin-66	abnormal cell LINeage
1022	WBGene00003030	lin-45	abnormal cell LINeage
1023	WBGene00003040	lin-59	abnormal cell LINeage
1024	WBGene00023497	lin-15B	abnormal cell LINeage
1025	WBGene00002992	lin-3	abnormal cell LINeage
1026	WBGene00003243	mig-10	abnormal cell MIGration
1027	WBGene00003247	mig-15	abnormal cell MIGration
1028	WBGene00003254	mig-23	abnormal cell MIGration
1029	WBGene00003916	par-1	abnormal embryonic PARtitioning of cytoplasm
1030	WBGene00003918	par-3	abnormal embryonic PARtitioning of cytoplasm
1031	WBGene00000140	anc-1	abnormal nuclear ANChorage
1032	WBGene00004306	ran-5	associated with RAN (nuclear import/export) function
1033	WBGene00021552	zip-4	bZIP transcription factor family
1034	WBGene00004975	spe-39	defective SPErmatogenesis
1035	WBGene00001596	gld-2	defective in Germ Line Development
1036	WBGene00016716	acs-17	fatty Acid CoA Synthetase family
1037	WBGene00018269	acs-11	fatty Acid CoA Synthetase family
1038	WBGene00001527	gcs-1	gamma GlutamylCysteine Synthetase
1039	WBGene00000231	atx-2	human ATX (ataxin) related
1040	WBGene00000541	cln-3.3	human CLN (neuronal ceroid lipofuscinosis) related
1041	WBGene00002000	hrp-2	human HnRNP A1 homolog
1042	WBGene00013955	kri-1	human KRIT 1 (Krev interaction trapped/cerebral cavernous malformation 1) homolog
1043	WBGene00003374	mlk-1	human MLK (Mixed Lineage Kinase) homolog
1044	WBGene00003970	pek-1	human PERK kinase homolog
1045	WBGene00004371	rig-4	neuRonal IGCAM
1046	WBGene00016354	rig-6	neuRonal IGCAM
1047	WBGene00009451	cids-2	pol II C-terminal Interaction Domain Suppressor
1048	WBGene00002210	kin-29	protein KINase
1049	WBGene00002201	kin-18	protein KINase
1050	WBGene00002190	kin-2	protein KINase
1051	WBGene00002192	kin-4	protein KINase
1052	WBGene00004361	rib-2	related to mammalian RIB-affecting EXT gene family
1053	WBGene00004360	rib-1	related to mammalian RIB-affecting EXT gene family
1054	WBGene00006933	vps-35	related to yeast Vacuolar Protein Sorting factor
1055	WBGene00016961	vps-32.1	related to yeast Vacuolar Protein Sorting factor
1056	WBGene00011625	vps-39	related to yeast Vacuolar Protein Sorting factor
1057	WBGene00006931	vps-26	related to yeast Vacuolar Protein Sorting factor
1058	WBGene00006590	toc-1	similar to Transporter Of divalent Cations
1059	WBGene00002169	isw-1	yeast ISW (imitation SWI) homolog
1060	WBGene00003405	mre-11	yeast MRE recombination/repair homolog
1061	WBGene00012342	mtr-4	yeast MTR (mRNA TRansport) homolog
1062	WBGene00004187	prp-8	yeast PRP (splicing factor) related
1063	WBGene00004738	scc-3	yeast SCC (mitotic condensin subunit) homolog
1064	WBGene00016376	sec-10	yeast SEC homolog
1065	WBGene00004755	sec-24.1	yeast SEC homolog
1066	WBGene00004752	sec-5	yeast SEC homolog
1067	WBGene00004876	smf-1	yeast SMF (divalent cation transporter) homolog
1068	WBGene00001559	gei-1	gei-1
1069	WBGene00010444	magi-1	magi-1
1070	WBGene00004313	rbc-1	rbc-1
1071	WBGene00021205	Y17G9B.8	Y17G9B.8
1072	WBGene00021311	Y32H12A.2	Y32H12A.2
1073	WBGene00022134	Y71G10AL.1	Y71G10AL.1
