# Supplementary material for: PHA-4/FOXA-regulated microRNA feed forward loops during Caenorhabditis elegans dietary restriction
Source: Aging (Albany NY). 2014 Oct 31;6(10):835–51. doi: 10.18632/aging.100697 (PMC4247386; doi:10.18632/aging.100697)
Supplement: Supplementary file 18 [file aging-06-835-s018.xls]

## Sheet: Sheet1
Table S17 : List of primers used in this study
	Quantitative Real-time PCR Primers
	Mature miRNA	Primer Name	Primer Sequence
	cel-miR-35-3p	Forward Primer	CAGTCACCGGGTGGAAACT
		Reverse Primer	GTCCAGTTTTTTTTTTTTTTTACTGCT
	cel-miR-38-3p	Forward Primer	CAGTCACCGGGAGAAAAACT
		Reverse Primer	GTCCAGTTTTTTTTTTTTTTTACTCCA
	cel-miR-44-5p	Forward Primer	GCAGCTGGATGTGCTCGTT
		Reverse Primer	GTCCAGTTTTTTTTTTTTTTTATGACC
	cel-miR-54-5p	Forward Primer	CAGAGGATATGAGACGACGA
		Reverse Primer	GTCCAGTTTTTTTTTTTTTTTGTTCTC
	cel-miR-72-5p	Forward Primer	CAGAGGCAAGATGTTGGCAT
		Reverse Primer	GTCCAGTTTTTTTTTTTTTTTCAGCTA
	cel-miR-81-5p	Forward Primer	AGCGGTTTTCACCGTGATCT
		Reverse Primer	GTCCAGTTTTTTTTTTTTTTTCTCAG
	cel-miR-82-5p	Forward Primer	CAGCGGTTTTCTCTGTGATCT
		Reverse Primer	GTCCAGTTTTTTTTTTTTTTTCTGTAG
	cel-miR-240-3p	Forward Primer	CAGTACTGGCCCCCAAATC
		Reverse Primer	TCCAGTTTTTTTTTTTTTTTTAGCGAAG
	cel-miR-235-3p	Forward Primer	TATTGCACTCTCCCCGGC
		Reverse Primer	TCCAGTTTTTTTTTTTTTTTTCAGGC
	cel-miR-47-3p	Forward Primer	TGTCATGGAGGCGCTCTCT
		Reverse Primer	GGTCCAGTTTTTTTTTTTTTTTTGAGA
	cel-miR-246-3p	Forward Primer	CAGTTACATGTTTCGGGTAGG
		Reverse Primer	CCAGTTTTTTTTTTTTTTTTGCTCCTA
	Pri-miR-44-5p	Forward Primer	tgctgagtttaaggcctctga
		Reverse Primer	GAGAAGCAGGCCAAGCTGA
	Pri-miR-54-5p	Forward Primer	Ctctacccctcttgttctgata
		Reverse Primer	AGCTAGCCCTGACTCGGA
	Pri-miR-72-5p	Forward Primer	CGGgctcttgtagtcatgacg
		Reverse Primer	CTCACATCAGTGCGTGGCA
	Pri-miR-81-5p	Forward Primer	gcaaccaccacctatccct
		Reverse Primer	GACCAACAACTAGCTTTCACG
	Pri-miR-82-5p	Forward Primer	gtgaacagtcgtcctccct
		Reverse Primer	CAACTGGCTTTCACGATGATC
	Pri-miR-240-3p	Forward Primer	cggcggcttgtcattttcc
		Reverse Primer	CGAAGATTTGGGGGCCAGT
	Pri-miR-235-3p	Forward Primer	cgtttgctgaaaatcgTCCG
		Reverse Primer	TCGCCTTACTCTCAGATCAG
	Pri-miR-47-3p	Forward Primer	TCCGACAAGGTTAGTTGATCG
		Reverse Primer	GGGCCAGACATCATCTGAAG
	Pri-miR-246-3p	Forward Primer	CAGCTGCTACACAATATTCAGC
		Reverse Primer	GTTTGAACAGCTCCTACCCG
	ZC190.4	Forward Primer	GGCAATGGAGGACATCTGAAT
		Reverse Primer	AGCCAGTATCCAAGATCTCTC
	nrde-2	Forward Primer	TCAACAACGAGCGACTACCA
		Reverse Primer	ACACCACCATTATCGTCATCAC
	T11G6.5a	Forward Primer	TTCTCCGGAGATCTCAGGTAA
		Reverse Primer	ACCATATGCTTCCATCCTTCTT
	T12G3.2a	Forward Primer	CACCAACAACTTGTTCGCAATGA
		Reverse Primer	TGCTCTGCAGTTTCTTCTGATAC
	T09B4.9	Forward Primer	TGGTGCCATGAAAGGGCCT
		Reverse Primer	TCAATAATCCGAGAATCTTTTGTGC
	F13H6.1a	Forward Primer	ATGACTTAGGGAGCTCTTCGA
		Reverse Primer	CATACTCGCAGGCCATGGA
	C13F10.4	Forward Primer	GGCATATACACAAAACGCGTCT
		Reverse Primer	TTGCAGGCAAGAGTTTGAGCA
	DH11.2	Forward Primer	TCGCAGTTGCTACGATCTCAA
		Reverse Primer	ACAATATCCTCCACTTGGCAG
	F57G12.1	Forward Primer	CCAGATGGAGTATGAGCAACA
		Reverse Primer	AGCTCTGGGAGTTGCTCGA
	R04E5.8a	Forward Primer	CGGCACAAAGCAGTTCTCCA
		Reverse Primer	TAACGAAGCTTCTGGACGGA
	actin	Forward Primer	CTCTTGCCCCATCAACCATG
		Reverse Primer	CTTGCTTGGAGATCCACATC
