# Supplementary material for: PHA-4/FOXA-regulated microRNA feed forward loops during Caenorhabditis elegans dietary restriction
Source: Aging (Albany NY). 2014 Oct 31;6(10):835–51. doi: 10.18632/aging.100697 (PMC4247386; doi:10.18632/aging.100697)
Supplement: Supplementary file 19 [file aging-06-835-s019.xls]

## Sheet: Sheet1
Table S18: MiRNA up- or downregulated in daf-2(e1370) compared to WT in young adult/day 1 worms
	Up-regulated miRNA (1.5 fold, p ≤ 0.05)
	Down-regulated miRNA (1.5 fold, p ≤ 0.05)
	Day 1			WT		daf-2(e1370)
S No.	miRNA	Fold Change	p-value	Normalized expression values	Read count	Normalized expression values	Read count
1	cel-miR-41-3p	24.09	2.77e-08	1.45	27	34.99	1364
2	cel-miR-38-3p	16.23	0	26.95	501	437.51	17056
3	cel-miR-36-3p	10.08	0	45.03	837	453.77	17690
4	cel-miR-73-5p	6.61	0.01	1.45	27	9.59	374
5	cel-miR-84-3p	6.25	4.74e-05	4.36	81	27.22	1061
6	cel-miR-35-3p	4.68	0	178.33	3315	833.8	32505
7	cel-miR-238-5p	4.65	5.36e-09	14.42	268	67.1	2616
8	cel-miR-37-3p	4.36	0	79.51	1478	346.35	13502
9	cel-miR-52-3p	4.06	3.87e-05	9.15	170	37.14	1448
10	cel-miR-39-3p	3.73	0	61.76	1148	230.56	8988
11	cel-miR-86-3p	3.28	7.72e-10	31.09	578	102.07	3979
12	cel-miR-40-3p	3.22	2e-05	15.55	289	50.1	1953
13	cel-miR-355	2.54	4.64e-06	31.2	580	79.37	3094
14	cel-miR-239a-5p	2.23	1.2e-12	107.97	2007	240.61	9380
15	cel-miR-49-3p	2.2	1.07e-10	92.64	1722	203.8	7945
16	cel-miR-58-5p	2.16	0.00241	21.57	401	46.63	1818
17	cel-miR-235-3p	2.09	5.88e-14	146.59	2725	306.43	11946
18	cel-miR-77-5p	1.92	0.03	16.19	301	31.09	1212
19	cel-miR-83-3p	1.92	0.03	17.21	320	33.09	1290
20	cel-miR-47-3p	1.82	0	286.03	5317	521.55	20332
21	cel-miR-42-3p	1.8	4.67e-05	72.95	1356	131.1	5111
22	cel-miR-67-3p	1.75	0.00582	37.23	692	65.13	2539
23	cel-miR-240-3p	1.61	0.00249	64.29	1195	103.45	4033
24	cel-miR-238-3p	1.52	3.89e-10	366.29	6809	556.36	21689
25	cel-miR-237-5p	1.48	5.6e-06	224.06	4165	331.03	12905
26	cel-miR-236-3p	1.38	0.000176	234.76	4364	323.36	12606
27	cel-miR-73-3p	1.31	0.04	98.93	1839	129.57	5051
28	cel-miR-77-3p	1.29	3.29e-05	469.52	8728	605.66	23611
29	cel-miR-54-5p	1.28	0.03	137.23	2551	176.15	6867
30	cel-miR-85-3p	1.26	3.53e-05	590.08	10969	740.94	28885
31	cel-miR-45-3p	1.19	0.000852	644.79	11986	770.21	30026
32	cel-miR-44-3p	1.19	0.000886	645.11	11992	770.13	30023
33	cel-miR-58-3p	1.09	0	826629	15366264	900576	35108123
34	cel-miR-1-3p	1.06	4.55e-08	15594.2	289882	16567	645851
35	cel-miR-66-5p	-1.1	0.00249	2160.36	40159	1966.32	76655
36	cel-miR-80-3p	-1.15	0	8159.47	151677	7069.73	275607
37	cel-miR-72-5p	-1.2	0.000333	885.79	16466	741.12	28892
38	cel-miR-54-3p	-1.23	0.000251	681.37	12666	552.79	21550
39	cel-miR-2-3p	-1.23	0.000364	676.42	12574	551.53	21501
40	cel-miR-250-3p	-1.24	3.3e-11	2125.28	39507	1714.7	66846
41	cel-miR-60-3p	-1.25	6.33e-15	2802.24	52091	2248.74	87665
42	cel-miR-55-3p	-1.3	0.00607	247.67	4604	190.26	7417
43	cel-miR-64-5p	-1.38	0.00833	157.94	2936	114.41	4460
44	cel-miR-51-5p	-1.39	0.000323	282.16	5245	202.95	7912
45	cel-miR-48-5p	-1.56	0	39904.8	741792	25650.7	999970
46	cel-miR-784-5p	-1.57	0.00168	121.9	2266	77.54	3023
47	cel-miR-1830-3p	-1.61	8.78e-05	175	3253	108.92	4246
48	cel-miR-79-3p	-1.62	6.42e-06	224.7	4177	138.7	5407
49	cel-miR-53-5p	-1.64	0.000466	129.97	2416	79.34	3093
50	cel-miR-52-5p	-1.68	0	2865.23	53262	1705.39	66483
51	cel-miR-63-3p	-1.68	0.0027	87.69	1630	52.2	2035
52	cel-miR-82-3p	-1.8	0	6450.94	119917	3581.33	139615
53	cel-miR-56-3p	-1.86	3.02e-10	286.57	5327	154.35	6017
54	cel-miR-254	-1.91	0.00298	59.12	1099	30.94	1206
55	cel-miR-74-3p	-1.96	0.00138	64.12	1192	32.65	1273
56	cel-miR-65-5p	-1.98	5.2e-10	236.27	4392	119.15	4645
57	cel-miR-230-5p	-2.28	0.04	19.85	369	8.7	339
58	cel-lin-4-5p	-2.57	2.04e-10	150.09	2790	58.31	2273
59	cel-miR-1022-5p	-2.76	0.02	17.38	323	6.28	245
60	cel-miR-87-3p	-2.77	2.38e-06	74.18	1379	26.78	1044
61	cel-miR-86-5p	-2.8	0	276.4	5138	98.55	3842
62	cel-miR-84-5p	-2.88	0	16214.1	301405	5639.3	219843
63	cel-miR-70-3p	-3	0	6680.59	124186	2225.52	86760
64	cel-let-7-5p	-3	0	3905.25	72595	1301.61	50742
65	cel-miR-2212-5p	-3.02	0.02	15.98	297	5.28	206
66	cel-miR-81-3p	-3.16	0	2389.25	44414	755.1	29437
67	cel-miR-50-5p	-3.16	1.17e-12	142.23	2644	44.97	1753
68	cel-miR-229-5p	-3.95	0	457.9	8512	115.97	4521
69	cel-miR-34-3p	-3.95	0.03	11.24	209	2.85	111
70	cel-miR-230-3p	-4.42	2.9e-10	81.45	1514	18.44	719
71	cel-miR-788-3p	-5.19	0.04	8.12	151	1.56	61
72	cel-miR-241-5p	-5.47	0	703.26	13073	128.59	5013
73	cel-miR-57-5p	-5.61	0	703.16	13071	125.44	4890
74	cel-miR-253-3p	-6.56	0	223.3	4151	34.07	1328
75	cel-miR-228-5p	-6.81	0	41558	772525	6105.62	238022
76	cel-miR-1819-3p	-8.39	5.71e-06	29.69	552	3.54	138
77	cel-miR-243-3p	-8.95	0	176.56	3282	19.73	769
